# Supplementary material for: Genomics of Aminoglycoside Resistance in Pseudomonas aeruginosa Bloodstream Infections at a United States Academic Hospital
Source: Microbiol Spectr. 2023 May 16;11(3):e05087-22. doi: 10.1128/spectrum.05087-22 (PMC10269721; doi:10.1128/spectrum.05087-22)
Supplement: Supplemental file 1 — Supplemental material. Download spectrum.05087-22-s0001.xlsx, XLSX file, 0.06 MB [file spectrum.05087-22-s0001.xlsx]

## Sheet: Isolate Data
Supplemental Table 1
Isolate ID	Year	Piperacillin-Tazobactam Sensitivity	Piperacillin-Tazobactam Method	Piperacillin-Tazobactam MIC (µg/mL)	Cefepime Sensitivity	Cefepime MIC Method	Cefepime MIC (µg/mL)	Meropenem Sensitivity	Meropenem MIC Method	Meropenem MIC (µg/mL)	Ciprofloxacin Sensitivity	Ciprofloxacin MIC Method	Ciprofloxacin MIC (µg/mL)	Amikacin Sensitivity	Amikacin MIC Method	Amikacin MIC (µg/mL)	Tobramycin Sensitivity	Tobramycin MIC Method	Tobramycin MIC (µg/mL)	Gentamicin Sensitivity	Gentamicin MIC Method	Gentamicin MIC (µg/mL)	Colistin Sensitivity	Colistin MIC Method	Colistin MIC (µg/mL)	MLST	High-Risk Clone MLST	acs allele	aro allele	gua allele	mut allele	nuo allele	pps allele	trp allele	AME Genes	MexZ PROVEAN Score	mexZ Frameshift Mutation or Premature Stop Codon	mexZ Nonsynonymous Mutations	mexZ Upstream SNP	parR Nonsynonymous Mutations	parR PROVEAN Score	parS Nonsynonymous Mutation	parS PROVEAN Score	armZ Nonsynonymous Mutation	armZ PROVEAN Score	armZ Upstream Mutations	fusA1 Nonsynonymous Mutation	fusA1 PROVEAN Score	Biosample Accession Number
PABL001	1999	S	Vitek	8	S	Vitek	ND	S	Vitek	ND	S	Vitek	ND	S	Vitek	ND	S	Vitek	ND	S	Vitek	2	S	Vitek	ND	447	No	40	5	11	3	1	47	60	Not Present		No					A1193G	2.118	T263C, A482G & T483C, T546G,T728C	-1.681,-0.788,-6.253,1.423				SAMN09831318
PABL002	1999	S	Broth	8	NS	Vitek	ND	NS	Vitek	ND	NS	Vitek	ND	S	Broth	ND	NS	Vitek	ND	S	Broth	1	S	Vitek	ND	253	No	4	4	16	12	1	6	3	Not Present	0.714, -0.441	No	C414A, A557G	A->G, -123	T485G, G509A	2.554, -1.333	A1193G	2.118	T118C,T263C,G335A,T357G,A709G,T728C	1.807,-1.681,-1.043,-0.73,0.207,1.423	T -> C, 18; A -> G, 23; T -> C, 46; T -> C, 88			SAMN09831319
PABL003	1999	S	Broth	8	NS	Vitek	ND	S	Vitek	ND	S	Vitek	ND	S	Broth	ND	S	Broth	ND	S	Broth	2	S	Vitek	ND	258	No	40	5	11	5	2	38	37	Not Present		No					A1193G	2.118	T263C,A482G,T483C,T546G,T728C	-1.681,-0.788,-6.253,1.423				SAMN09831320
PABL004	1999	NS	Broth	64	NS	Vitek	ND	S	Vitek	ND	S	Vitek	ND	S	Broth	ND	S	Broth	ND	S	Broth	4	S	Vitek	ND	1734	No	11	10	6	11	4	4	7	Not Present		No			T485G, G509A	2.554, -1.333	A1193G	2.118	A482G,T483C,T546G,T728C,	-0.788,-6.253,1.423		A190C	-5.5	SAMN09831321
PABL006	1999	NS	Broth	64	NS	Vitek	ND	S	Vitek	ND	NS	Vitek	ND	S	Broth	ND	S	Broth	ND	S	Vitek	0	S	Vitek	ND	235	Yes	38	11	3	13	1	2	4	aadA6		Yes			T485G, G509A	2.554, -1.333	A1193G	2.118	T263C,A482G,T483C,T546G,C610T,T728C,	-1.681,-0.788,-6.253,-4.366,1.423				SAMN09831322
PABL007	1999	S	Broth	8	NS	Vitek	ND	NS	Vitek	ND	NS	Vitek	ND	S	Broth	ND	S	Broth	ND	S	Broth	2	S	Vitek	ND	1202	No	6	5	11	5	2	4	7	Not Present		No					A1193G	2.118	T263C,A482G,T483C,T546G,T728C	-1.681,-0.788,-6.253,1.423				SAMN09831323
PABL009	1999	S	Broth	8	S	Vitek	ND	S	Vitek	ND	S	Vitek	ND	S	Broth	ND	S	Broth	ND	S	Broth	2	S	Vitek	ND	17	No	11	5	1	7	9	4	7	Not Present		No					A1193G	2.118	T118C,T263C,A482G,T483C,T546G,T728C	1.807,-1.681,-0.788,-6.253,1.423				SAMN09831324
PABL010	1999	NS	Broth	128	S	Vitek	ND	NS	Vitek	ND	NS	Vitek	ND	S	Broth	ND	S	Broth	ND	NS	Broth	16	S	Vitek	ND	447	No	40	5	11	3	1	47	60	Not Present		No					A1193G	2.118	T263C,A482G,T483C,T546G,T728C	-1.681,-0.788,-6.253,1.423				SAMN09831325
PABL011	1999	S	Broth	8	S	Vitek	ND	NS	Vitek	ND	S	Broth	0.5	S	Broth	ND	S	Broth	ND	S	Broth	2	S	Vitek	ND	845	No	11	5	1	7	4	4	7	Not Present		No					A1193G	2.118	T118C,T263C,A482G,T483C,T546G,T728C	1.807,-1.681,-0.788,-6.253,1.423				SAMN09831326
PABL012	1999	S	Broth	8	S	Vitek	ND	S	Vitek	ND	S	Vitek	ND	S	Broth	ND	S	Broth	ND	S	Broth	2	S	Vitek	ND	708	No	11	3	11	3	1	4	60	Not Present		No					A1193G	2.118	T118C,T263C,A482G,T483C,T546G,T728C	1.807,-1.681,-0.788,-6.253,1.423	T -> C, 18; A -> G, 23; T -> C, 46; T -> C, 88, C -> T, 181			SAMN09831327
PABL013	1999	S	Broth	8	S	Vitek	ND	S	Vitek	ND	S	Vitek	ND	S	Broth	ND	S	Broth	ND	S	Broth	2	S	Vitek	ND	296	No	44	8	5	3	15	6	26	Not Present	0.714	No	C414A	A->G, -123	T485G, G509A	2.554, -1.333	A1193G	2.118	T118C,T263C,G335A,T357G,T546G,G569C,T587C,A709G,T728C	1.807,-1.681,-1.043,-0.73,-6.253,-5.567,3.559,1.423	T -> C, 18; A -> G, 23; T -> C, 46; T -> C, 88			SAMN09831328
PABL014	1999	S	Broth	8	S	Vitek	ND	S	Vitek	ND	S	Vitek	ND	S	Broth	ND	S	Broth	ND	S	Broth	4	S	Vitek	ND	207	No	47	4	5	33	1	6	40	Not Present	0.714	No	C414A		T485G, G509A	2.554, -1.333	A1193G	2.118	T118C,G259A,T263C,G335A,T357G,A709G,T728C	1.807,-0.271,-1.681,-1.043,-0.73,0.207,1.423	T -> C, 18; A -> G, 23; T -> C, 46; T -> C, 88			SAMN09831329
PABL015	2000	S	Broth	8	S	Vitek	ND	S	Vitek	ND	S	Vitek	ND	S	Broth	ND	S	Broth	ND	NS	Broth	8	S	Vitek	ND	274	No	23	5	11	7	1	12	7	Not Present		Yes					G244A, A1193G	-1.254, 2.118	T263C,T357G	-1.681,-0.73				SAMN09831330
PABL016	2000	S	Broth	8	S	Vitek	ND	S	Vitek	ND	NS	Vitek	ND	S	Broth	ND	S	Broth	ND	S	Broth	4	S	Vitek	ND	2555	No	13	4	9	3	1	6	9	Not Present		No			T485G, G509A	2.554, -1.333	A1193G	2.118	T118C,T263C,G335A,T357G,A709G,T728C	1.807,-1.681,-1.043,-0.73,0.207,1.423	T -> C, 18; A -> G, 23; T -> C, 46; T -> C, 88			SAMN09831331
PABL017	2000	S	Broth	8	S	Vitek	ND	NS	Vitek	ND	NS	Vitek	ND	S	Broth	ND	S	Broth	ND	S	Broth	4	S	Vitek	ND	2167	No	11	143	1	7	3	94	26	Not Present		No					C1045A, A1193G	-0.654, 2.118	T118C,T263C,G335A,T357G,G619A,A709G,T728C	1.807,-1.681,-1.043,-0.73,-0.609,0.207,1.423				SAMN09831332
PABL018	1999	NS	Broth	128	S	Vitek	ND	NS	Vitek	ND	NS	Vitek	ND	S	Broth	ND	S	Broth	ND	S	Broth	4	S	Vitek	ND	novel	No	16	24	20	11	4	13	52	Not Present		No		A->G, -123	A96C	-0.937	A1193G	2.118	T263C,A482G,T483C,T546G,A713G,T728C	-1.681,-0.788,-6.253,-2.757,1.423	A -> G, 54			SAMN09831333
PABL019	2000	NS	Broth	128	S	Vitek	ND	NS	Vitek	ND	S	Vitek	ND	NS	Broth	ND	S	Broth	ND	NS	Broth	16	S	Vitek	ND	1506	No	6	5	1	5	3	4	2	Not Present	-4.241	No	C427T				A1193G	2.118	T263C,A482G,T483C,T546G,T728C	-1.681,-0.788,-6.253,1.423				SAMN09831334
PABL020	2000	NS	Broth	64	S	Vitek	ND	S	Vitek	ND	S	Vitek	ND	S	Broth	ND	S	Broth	ND	NS	Broth	16	S	Vitek	ND	298	Yes	18	4	13	3	1	17	13	Not Present	-4.912	No	C5A		T485G, G509A, G695A	2.554, -1.333, -0.721	A1193G	2.118	T118C,T263C,G335A,T357G,A709G,A713G,T728C,C1055T	1.807,-1.681,-1.043,-0.73,0.207,-2.757,1.423	T -> C, 18; A -> G, 23; T -> C, 46; T -> C, 88			SAMN09831335
PABL021	2000	NS	Broth	64	S	Vitek	ND	S	Vitek	ND	S	Vitek	ND	NS	Broth	ND	NS	Broth	ND	NS	Broth	16	S	Vitek	ND	298	Yes	18	4	13	3	1	17	13	Not Present		ND	ND	ND	T485G, G509A, G695A	2.554, -1.333, -0.721	A1193G	2.118	T118C,T263C,G335A,T357G,A709G,A713G,T728C,C1055T	1.807,-1.681,-1.043,-0.73,0.207,-2.757,1.423	T -> C, 18; A -> G, 23; T -> C, 46; T -> C, 88	C2038T	-7.505	SAMN09831336
PABL022	2000	S	Broth	8	NS	Vitek	ND	S	Vitek	ND	S	Vitek	ND	S	Broth	ND	S	Broth	ND	S	Broth	4	S	Vitek	ND	298	Yes	18	4	13	3	1	17	13	Not Present		No			T485G, G509A, G695A	2.554, -1.333, -0.721	G1148A, A1193G	-4.55, 2.118	T118C,T263C,G335A,T357G,A709G,A713G,T728C,C1055T	1.807,-1.681,-1.043,-0.73,0.207,-2.757,1.423	T -> C, 18; A -> G, 23; T -> C, 46; T -> C, 88			SAMN09831337
PABL023	2000	S	Broth	8	S	Vitek	ND	NS	Vitek	ND	S	Broth	0.5	S	Broth	ND	S	Broth	ND	S	Broth	4	S	Vitek	ND	1226	No	11	66	11	3	29	4	9	Not Present		No					A391C, A1193G	-2.205, 2.118	G259A,T263C,A482G,T483C,T546G,T728C	-0.271,-1.681,-0.788,-6.253,1.423				SAMN09831338
PABL024	2000	S	Broth	8	S	Vitek	ND	S	Vitek	ND	S	Vitek	ND	S	Broth	ND	S	Broth	ND	S	Broth	2	S	Vitek	ND	991	No	6	3	12	3	3	6	7	Not Present		No					A1193G	2.118	T263C,A482G,T483C,T546G,T728C	-1.681,-0.788,-6.253,1.423				SAMN09831339
PABL026	2000	S	Broth	16	S	Vitek	ND	S	Vitek	ND	S	Vitek	ND	S	Broth	ND	S	Broth	ND	S	Broth	2	S	Vitek	ND	108	No	39	5	20	5	1	6	31	Not Present		No			T485G, G509A	2.554, -1.333	G883A, A1193G	-0.581, 2.118	T118C,T263C,G335A,T357G,A709G,T728C,C785G	1.807,-1.681,-1.043,-0.73,0.207,1.423,-1.998	T -> C, 18; A -> G, 23; T -> C, 46; T -> C, 88			SAMN09831340
PABL027	2000	S	Broth	16	S	Vitek	ND	S	Vitek	ND	S	Vitek	ND	S	Broth	ND	S	Broth	ND	S	Broth	2	S	Vitek	ND	348	No	22	20	11	3	3	3	7	Not Present		No					A1193G	2.118	T263C,A482G,T483C,T546G,T728C	-1.681,-0.788,-6.253,1.423				SAMN09831341
PABL028	2000	S	Broth	8	S	Vitek	ND	S	Vitek	ND	NS	Vitek	ND	S	Broth	ND	S	Broth	ND	NS	Broth	8	S	Vitek	ND	novel	No	6	5	6	3	2	14	1	Not Present		No			T485G, G509A	2.554, -1.333	A1193G	2.118	T263C,A482G,T483C,T546G,T728C	-1.681,-0.788,-6.253,1.423				SAMN09831342
PABL029	2000	NS	Broth	128	S	Vitek	ND	S	Vitek	ND	S	Vitek	ND	S	Broth	ND	NS	Broth	ND	NS	Broth	16	S	Vitek	ND	111	Yes	17	5	5	4	4	4	3	aac(6')-Ib; aadA2		No					T410C, A1193G	-0.683, 2.118	T263C,A482G,T483C,T546G,T728C	-1.681,-0.788,-6.253,1.423				SAMN09831343
PABL031	2000	S	Broth	8	S	Vitek	ND	S	Vitek	ND	NS	Vitek	ND	S	Broth	ND	S	Broth	ND	S	Broth	2	S	Vitek	ND	463	No	6	5	5	3	1	6	3	Not Present		No					A1193G	2.118	T263C,A482G,T483C,T546G,T728C	-1.681,-0.788,-6.253,1.423				SAMN09831345
PABL032	2001	S	Broth	8	S	Vitek	ND	S	Vitek	ND	S	Broth	0.5	S	Broth	ND	S	Broth	ND	S	Broth	4	S	Vitek	ND	275	No	11	5	20	5	4	4	52	Not Present		No			T485G	2.554	A1193G	2.118	T118C,T263C,G335A,T357G,G619A,A709G,T728C	1.807,-1.681,-1.043,-0.73,-0.609,0.207,1.423				SAMN09831346
PABL034	2001	S	Broth	8	S	Vitek	ND	S	Vitek	ND	S	Broth	0.5	S	Broth	ND	S	Broth	ND	S	Broth	2	S	Vitek	ND	348	No	22	20	11	3	3	3	7	Not Present		No					A1193G	2.118	T263C,A482G,T483C,T546G,T728C	-1.681,-0.788,-6.253,1.423				SAMN09831347
PABL036	2001	NS	Broth	64	S	Vitek	ND	S	Vitek	ND	NS	Broth	4	S	Broth	ND	NS	Broth	ND	NS	Broth	8	S	Vitek	ND	298	Yes	18	4	13	3	1	17	13	ant(2")-Ia; aadA10		No			T485G, G509A, G695A	2.554, -1.333, -0.721	A1193G	2.118	T118C,T263C,G335A,T357G,A709G,A713G,T728C,C1055T	1.807,-1.681,-1.043,-0.73,0.207,-2.757,1.423	T -> C, 18; A -> G, 23; T -> C, 46; T -> C, 88			SAMN09831349
PABL037	2001	NS	Broth	128	S	Vitek	ND	S	Vitek	ND	NS	Broth	4	S	Broth	ND	NS	Broth	ND	NS	Broth	16	S	Vitek	ND	111	Yes	17	5	5	4	4	4	3	aac(6')-Ib		Yes					T410C, T527C, A1193G	-0.683, -6.399, 2.118	T263C,A482G,T483C,T546G,T728C	-1.681,-0.788,-6.253,1.423				SAMN09831350
PABL038	2001	S	Broth	8	S	Vitek	ND	S	Vitek	ND	NS	Broth	1	S	Broth	ND	S	Broth	ND	S	Broth	2	S	Vitek	ND	111	Yes	17	5	5	4	4	4	3	Not Present		No					A1193G	2.118	T263C,A482G,T483C,T546G,T728C	-1.681,-0.788,-6.253,1.423				SAMN09831351
PABL042	2001	S	Broth	8	S	Vitek	ND	S	Vitek	ND	S	Broth	0.5	S	Broth	ND	S	Broth	ND	S	Broth	1	S	Vitek	ND	179	No	36	27	28	3	4	13	7	aph(3")-Ib; aph(6)-Id		No					A1193G	2.118	T263C,A482G,T483C,T546G,T728C	-1.681,-0.788,-6.253,1.423				SAMN09831354
PABL045	2001	S	Broth	16	S	Vitek	ND	S	Vitek	ND	NS	Broth	4	NS	Broth	ND	NS	Broth	ND	NS	Broth	16	S	Vitek	ND	1506	No	6	5	1	5	3	4	2	Not Present		No	ENDFS389				A1193G	2.118	T263C,A482G,T483C,T546G,T728C	-1.681,-0.788,-6.253,1.423				SAMN09831357
PABL046	2001	NS	Broth	64	NS	Vitek	ND	NS	Vitek	ND	NS	Broth	4	S	Broth	ND	S	Broth	ND	NS	Broth	16	S	Vitek	ND	3050	No	4	5	6	3	4	4	19	Not Present	-2.651	No	T383C		G163A	0.046	A1193G	2.118	T263C,A482G,T483C,T546G,T728C	-1.681,-0.788,-6.253,1.423				SAMN09831358
PABL047	2001	S	Broth	8	S	Vitek	ND	S	Vitek	ND	NS	Broth	4	S	Broth	ND	S	Broth	ND	S	Broth	2	ND	ND	ND	244	Yes	17	5	12	3	14	4	7	Not Present		No					A1193G	2.118	T263C,G470A,A482G,T483C,T546G,T728C	-1.681,-4.09,-0.788,-6.253,1.423	A -> C, 179			SAMN09831359
PABL048	2001	NS	Broth	64	S	Vitek	ND	S	Vitek	ND	NS	Broth	4	S	Broth	ND	NS	Broth	ND	NS	Broth	16	S	Vitek	ND	298	Yes	18	4	13	3	1	17	13	ant(2")-Ia; aadA10		No			T485G, G509A, G695A	2.554, -1.333, -0.721	A1193G	2.118	T118C,T263C,G335A,T357G,A709G,A713G,T728C,C1055T	1.807,-1.681,-1.043,-0.73,0.207,-2.757,1.423	T -> C, 18; A -> G, 23; T -> C, 46; T -> C, 88			SAMN09831360
PABL049	2001	S	Broth	8	S	Vitek	ND	S	Vitek	ND	S	Broth	0.5	S	Broth	ND	S	Broth	ND	S	Broth	1	S	Vitek	ND	244	Yes	17	5	12	3	14	4	7	Not Present		No					A1193G	2.118	T263C,G470A,A482G,T483C,T546G,T728C	-1.681,-4.09,-0.788,-6.253,1.423	A -> C, 179			SAMN09831361
PABL051	2001	S	Broth	8	S	Vitek	ND	S	Vitek	ND	S	Broth	0.5	S	Broth	ND	S	Broth	ND	S	Broth	2	S	Vitek	ND	novel	No	17	5	10	3	52	6	2	Not Present		No					A1193G	2.118	T263C,A482G,T483C,T546G,T728C	-1.681,-0.788,-6.253,1.423				SAMN09831362
PABL052	2001	S	Broth	8	S	Vitek	ND	S	Vitek	ND	NS	Broth	2	S	Broth	ND	S	Broth	ND	S	Broth	1	ND	ND	ND	381	No	11	20	1	65	4	4	10	Not Present		No					A1193G	2.118	T263C,A482G,T483C,T546G,T728C	-1.681,-0.788,-6.253,1.423				SAMN09831363
PABL053	2001	NS	Broth	128	S	Vitek	ND	S	Vitek	ND	NS	Broth	4	S	Broth	ND	S	Broth	ND	NS	Broth	8	S	Vitek	ND	235	Yes	38	11	3	13	1	2	4	aadA6		Yes			T485G, G509A	2.554, -1.333	A1193G	2.118	T263C,A482G,T483C,T546G,C610T,T728C	-1.681,-0.788,-6.253,-4.366,1.423		A1774G	-2.528	SAMN09831364
PABL055	2001	S	Broth	8	NS	Vitek	ND	S	Vitek	ND	S	Broth	0.5	S	Broth	ND	S	Broth	ND	S	Broth	1	S	Vitek	ND	1285	No	6	5	12	3	3	6	7	Not Present	-0.022	No	A392G,				A1193G	2.118	T263C,A482G,T483C,T546G,T728C	-1.681,-0.788,-6.253,1.423				SAMN09831366
PABL056	2001	NS	Broth	64	S	Vitek	ND	S	Vitek	ND	NS	Broth	4	S	Broth	ND	NS	Broth	ND	NS	Broth	16	S	Vitek	ND	298	Yes	18	4	13	3	1	17	13	ant(2")-Ia; aadA10		No			T485G, G509A, G695A	2.554, -1.333, -0.721	A1193G	2.118	T118C,T263C,G335A,T357G,A709G,A713G,T728C,C1055T	1.807,-1.681,-1.043,-0.73,0.207,-2.757,1.423	T -> C, 18; A -> G, 23; T -> C, 46; T -> C, 88			SAMN09831367
PABL057	2001	S	Broth	8	S	Vitek	ND	S	Vitek	ND	S	Broth	0.5	S	Broth	ND	S	Broth	ND	S	Broth	4	S	Vitek	ND	2940	No	11	5	11	7	92	10	68	Not Present		No					A1193G	2.118	T263C,A482G,T483C,T546G,T728C,A940G	-1.681,-0.788,-6.253,1.423,-3.088				SAMN09831368
PABL058	2001	NS	Broth	128	NS	Vitek	ND	NS	Vitek	ND	NS	Broth	4	S	Broth	ND	S	Broth	ND	NS	Broth	16	S	Vitek	ND	179	No	36	27	28	3	4	13	7	Not Present		No					T149G, A1193G	-5.501, 2.118	T263C,A482G,T483C,T546G,T728C	-1.681,-0.788,-6.253,1.423				SAMN09831369
PABL059	2001	S	Broth	8	S	Vitek	ND	S	Vitek	ND	S	Broth	0.5	S	Broth	ND	S	Broth	ND	S	Broth	2	S	Vitek	ND	348	No	22	20	11	3	3	3	7	Not Present	-6.484	No	T143A				A1193G	2.118	T263C,A482G,T483C,T546G,T728C	-1.681,-0.788,-6.253,1.423				SAMN09831370
PABL060	2001	S	Broth	8	S	Vitek	ND	S	Vitek	ND	S	Broth	0.5	S	Broth	ND	S	Broth	ND	S	Broth	1	S	Vitek	ND	244	Yes	17	5	12	3	14	4	7	Not Present		No					A1193G	2.118	T263C,G470A,A482G,T483C,T546G,T728C	-1.681,-4.09,-0.788,-6.253,1.423	A -> C, 179			SAMN09831371
PABL061	2001	S	Broth	8	S	Vitek	ND	NS	Vitek	ND	S	Broth	0.5	S	Broth	ND	S	Broth	ND	S	Broth	2	S	Vitek	ND	232	No	17	5	11	64	4	4	2	Not Present		No		A->G, -144			A1193G	2.118	T263C,A482G,T483C,T546G,T728C	-1.681,-0.788,-6.253,1.423	C -> T, 81			SAMN09831372
PABL062	2001	S	Broth	8	NS	Vitek	ND	S	Vitek	ND	S	Broth	0.5	S	Broth	ND	S	Broth	ND	S	Broth	2	S	Vitek	ND	111	Yes	17	5	5	4	4	4	3	Not Present		No					A1193G	2.118	T263C,A482G,T483C,T546G,T728C	-1.681,-0.788,-6.253,1.423				SAMN09831373
PABL063	2001	S	Broth	16	S	Vitek	ND	NS	Vitek	ND	NS	Broth	4	S	Broth	ND	S	Broth	ND	S	Broth	4	ND	ND	ND	235	Yes	38	11	3	13	1	2	4	aadA6	-4.769	No	T473C		T485G, G509A	2.554, -1.333	A1193G	2.118	T263C,A482G,T483C,T546G,C610T,T728C	-1.681,-0.788,-6.253,-4.366,1.423				SAMN09831374
PABL064	2001	S	Broth	8	S	Vitek	ND	NS	Vitek	ND	NS	Broth	4	S	Broth	ND	NS	Broth	ND	NS	Broth	16	S	Vitek	ND	966	No	17	3	5	4	4	4	3	ant(2")-Ia	-3.781	No	T143C				A1193G	2.118	T263C,A482G,T483C,T546G,T728C	-1.681,-0.788,-6.253,1.423				SAMN09831375
PABL066	2001	S	Broth	8	NS	Vitek	ND	NS	Vitek	ND	S	Broth	0.5	S	Broth	ND	S	Broth	ND	S	Broth	1	S	Vitek	ND	348	No	22	20	11	3	3	3	7	Not Present		No					A1193G	2.118	T263C,A482G,T483C,T546G,T728C	-1.681,-0.788,-6.253,1.423				SAMN09831377
PABL067	2001	NS	Broth	64	NS	Vitek	ND	NS	Vitek	ND	NS	Broth	4	S	Broth	ND	S	Broth	ND	S	Broth	2	S	Vitek	ND	298	Yes	18	4	13	3	1	17	13	Not Present		No			T485G, G509A, G695A	2.554, -1.333, -0.721	A1193G	2.118	T118C,T263C,G335A,T357G,A709G,A713G,T728C,C1055T	1.807,-1.681,-1.043,-0.73,0.207,-2.757,1.423	T -> C, 18; A -> G, 23; T -> C, 46; T -> C, 88			SAMN09831378
PABL068	2001	S	Broth	8	S	Vitek	ND	S	Vitek	ND	S	Broth	0.5	S	Broth	ND	S	Broth	ND	S	Broth	2	S	Vitek	ND	novel	No	32	8	139	6	1	6	26	Not Present		No			T485G, G509A	2.554, -1.333	A1193G	2.118	T118C,T263C,G335A,T357G,T546G,A709G,T728C,C904T	1.807,-1.681,-1.043,-0.73,-6.253,0.207,1.423	T -> C, 18; A -> G, 23; T -> C, 46; T -> C, 88, C -> T, 251			SAMN09831379
PABL069	2001	S	Broth	8	NS	Vitek	ND	S	Vitek	ND	S	Broth	0.5	S	Broth	ND	S	Broth	ND	S	Broth	1	S	Vitek	ND	348	No	22	20	11	3	3	3	7	Not Present		No					A1193G	2.118	T263C,A482G,T483C,T546G,T728C	-1.681,-0.788,-6.253,1.423				SAMN09831380
PABL070	2001	S	Broth	8	S	Vitek	ND	NS	Vitek	ND	S	Broth	0.5	S	Broth	ND	S	Broth	ND	S	Broth	2	S	Vitek	ND	485	No	11	76	5	3	61	14	3	Not Present		No					A1193G	2.118	T263C,A482G,T483C,T546G,T728C,G796A	-1.681,-0.788,-6.253,1.423,-0.022	T -> C, 88			SAMN09831381
PABL071	2001	S	Broth	8	S	Vitek	ND	S	Vitek	ND	NS	Broth	4	S	Broth	ND	S	Broth	ND	NS	Broth	16	S	Vitek	ND	319	No	5	4	3	3	1	11	8	Not Present		No			G177T, T485G, G509A	-3.633, 2.554, -1.333	A1193G	2.118	T118C,T263C,G335A,T357G,G619A,A709G,T728C,G941A	1.807,-1.681,-1.043,-0.73,-0.609,0.207,1.423	T -> C, 18; A -> G, 23; T -> C, 46; T -> C, 88			SAMN09831382
PABL072	2001	NS	Broth	64	S	Vitek	ND	S	Vitek	ND	NS	Broth	4	S	Broth	ND	S	Broth	ND	S	Broth	2	S	Vitek	ND	446	No	18	4	5	3	1	17	13	Not Present		No			T485G, G509A	2.554, -1.333	A1193G	2.118	T118C,T263C,G335A,T357G,A709G,A713G,T728C,C1055T	1.807,-1.681,-1.043,-0.73,0.207,-2.757,1.423	T -> C, 18; A -> G, 23; T -> C, 46; T -> C, 88			SAMN09831383
PABL073	2001	S	Broth	8	S	Vitek	ND	S	Vitek	ND	S	Broth	0.5	S	Broth	ND	S	Broth	ND	S	Broth	2	S	Vitek	ND	274	No	23	5	11	7	1	12	7	Not Present		No					G244A, A1193G	-1.254, 2.118	T263C,T357G	-1.681,-0.73				SAMN09831384
PABL074	2001	S	Broth	8	S	Vitek	ND	S	Vitek	ND	S	Broth	0.5	S	Broth	ND	S	Broth	ND	S	Broth	2	S	Vitek	ND	389	No	17	22	5	3	1	14	3	ant(2")-Ia		No		ND			A1193G	2.118	T263C,A482G,T483C,T546G,T728C,G796A	-1.681,-0.788,-6.253,1.423,-0.022	T -> C, 88; C -> A, 291			SAMN09831385
PABL075	2001	S	Broth	8	ND	ND	ND	S	Vitek	ND	S	Broth	0.5	S	Broth	ND	S	Broth	ND	S	Broth	1	S	Vitek	ND	348	No	22	20	11	3	3	3	7	Not Present		No					A1193G	2.118	T263C,A482G,T483C,T546G,T728C	-1.681,-0.788,-6.253,1.423				SAMN09831386
PABL076	2001	S	Broth	8	NS	Vitek	ND	S	Vitek	ND	S	Broth	0.5	S	Broth	ND	S	Broth	ND	S	Broth	2	S	Vitek	ND	1058	No	17	5	11	5	2	38	37	Not Present		No					A1193G	2.118	T263C,A482G,T483C,T546G,T728C	-1.681,-0.788,-6.253,1.423				SAMN09831387
PABL077	2001	S	Broth	8	ND	ND	ND	NS	Vitek	ND	S	Broth	0.5	S	Broth	ND	S	Broth	ND	S	Broth	2	S	Vitek	ND	2053	No	16	5	4	74	2	7	10	Not Present	-0.808	No	C192G				A1193G	2.118	T263C,A482G,T483C,T546G,T728C	-1.681,-0.788,-6.253,1.423				SAMN09831388
PABL078	2001	S	Broth	8	ND	ND	ND	ND	ND	ND	S	Broth	0.5	S	Broth	ND	S	Broth	ND	S	Broth	2	S	Vitek	ND	589	No	15	5	11	3	4	12	7	Not Present		No					A1193G	2.118	T263C,A482G,T483C,T546G,T728C	-1.681,-0.788,-6.253,1.423				SAMN09831389
PABL079	2001	S	Broth	8	ND	ND	ND	NS	Vitek	ND	S	Broth	0.5	S	Broth	ND	S	Broth	ND	S	Broth	2	S	Vitek	ND	253	No	4	4	16	12	1	6	3	Not Present	0.714, -0.441	No	C414A, A557G	A->G, -123	T485G, G509A	2.554, -1.333	A1193G	2.118	T118C,T263C,G335A,T357G,A709G,T728C	1.807,-1.681,-1.043,-0.73,0.207,1.423	T -> C, 18; A -> G, 23; T -> C, 46; T -> C, 88			SAMN09831390
PABL080	2001	S	Broth	8	ND	ND	ND	S	Vitek	ND	S	Broth	0.5	S	Broth	ND	S	Broth	ND	S	Broth	2	S	Vitek	ND	1337	No	6	5	11	3	4	7	141	Not Present		No					A1193G	2.118	T263C,T357G	-1.681,-0.73				SAMN09831391
PABL081	2001	NS	Broth	64	S	Vitek	ND	S	Vitek	ND	NS	Broth	1	S	Broth	ND	S	Broth	ND	S	Broth	2	NS	Vitek	ND	845	No	11	5	1	7	4	4	7	Not Present		No					A1193G	2.118	T118C,T263C,A482G,T483C,T546G,T728C	1.807,-1.681,-0.788,-6.253,1.423				SAMN09831392
PABL082	2001	S	Broth	8	NS	Vitek	ND	S	Vitek	ND	S	Broth	0.5	S	Broth	ND	S	Broth	ND	S	Broth	4	S	Vitek	ND	282	No	6	5	11	7	3	12	19	ant(2")-Ia		No					A1193G	2.118	T263C,A482G,T483C,T546G,T728C	-1.681,-0.788,-6.253,1.423				SAMN09831393
PABL083	2002	S	Broth	8	S	Vitek	ND	S	Vitek	ND	S	Broth	0.5	S	Broth	ND	S	Broth	ND	S	Broth	4	S	Vitek	ND	235	Yes	38	11	3	13	1	2	4	Not Present		No			T485G, G509A	2.554, -1.333	A1193G	2.118	T263C,A482G,T483C,T546G,C610T,T728C	-1.681,-0.788,-6.253,-4.366,1.423				SAMN09831394
PABL085	2002	S	Broth	8	S	Vitek	ND	S	Vitek	ND	S	Broth	0.5	S	Broth	ND	S	Broth	ND	S	Broth	1	S	Vitek	ND	2406	No	29	8	36	67	1	6	3	Not Present		No		A->G, -105; T->A -78	T485G, G509A	2.554, -1.333	A1193G	2.118	T118C,T263C,G335A,T357G,G619A,A709G,T728C,G793A	1.807,-1.681,-1.043,-0.73,-0.609,0.207,1.423	T -> C, 18; A -> G, 23; T -> C, 46; T -> C, 88, C -> T, 251			SAMN09831396
PABL086	2002	NS	Broth	128	NS	Vitek	ND	NS	Vitek	ND	NS	Broth	4	S	Broth	ND	NS	Broth	ND	NS	Broth	16	S	Vitek	ND	111	Yes	17	5	5	4	4	4	3	aac(6')-Ib'; aadA2		No					T410C, A1193G	-6.399, 2.118	T263C,A482G,T483C,T546G,T728C	-1.681,-0.788,-6.253,1.423				SAMN09831397
PABL088	2002	NS	Broth	64	S	Vitek	ND	NS	Vitek	ND	NS	Broth	2	S	Broth	ND	NS	Broth	ND	NS	Broth	16	S	Vitek	ND	298	Yes	18	4	13	3	1	17	13	ant(2")-Ia; aadA10	-6.487	No	G148C		T485G, G509A, G695A	2.554, -1.333, -0.721	A1193G	2.118	T118C,T263C,G335A,T357G,A709G,A713G,T728C,C1055T	1.807,-1.681,-1.043,-0.73,0.207,-2.757,1.423	T -> C, 18; A -> G, 23; T -> C, 46; T -> C, 88			SAMN09831398
PABL089	2002	S	Broth	8	NS	Vitek	ND	S	Vitek	ND	S	Broth	0.5	S	Broth	ND	S	Broth	ND	S	Broth	2	S	Vitek	ND	348	No	22	20	11	3	3	3	7	aadA6		No					A1193G	2.118	T263C,A482G,T483C,T546G,T728C	-1.681,-0.788,-6.253,1.423				SAMN09831399
PABL090	2002	NS	Broth	128	S	Vitek	ND	S	Vitek	ND	NS	Broth	4	NS	Broth	ND	NS	Broth	ND	NS	Broth	16	S	Vitek	ND	233	Yes	16	5	30	11	4	31	41	aac(3)-Id; aac(6')-II; aadA2		No					C433A, A1193G	-1.103, 2.118	T263C,A482G,T483C,T546G,T728C	-1.681,-0.788,-6.253,1.423				SAMN09831400
PABL091	2002	NS	Broth	128	NS	Vitek	ND	NS	Vitek	ND	NS	Broth	4	NS	Broth	ND	S	Broth	ND	NS	Broth	8	S	Vitek	ND	639	No	11	19	19	3	4	4	7	Not Present	-6.841	No	A485G		T485G, G509A	2.554, -1.333	G728A, G937A, A1193G	-2.014, -0.796, 2.118	T263C,A482G,T483C,A492T,T546G,T728C	-1.681,-0.788,-2.342,-6.253,1.423				SAMN09831401
PABL092	2002	NS	Broth	64	S	Vitek	ND	NS	Vitek	ND	NS	Broth	4	S	Broth	ND	S	Broth	ND	S	Broth	4	S	Vitek	ND	639	No	11	19	19	3	4	4	7	Not Present	-6.841	No	A485G		T485G, G509A	2.554, -1.333	G728A, G937A, A1193G	-2.014, -0.796, 2.119	T263C,A482G,T483C,A492T,T546G,T728C	-1.681,-0.788,-2.342,-6.253,1.423				SAMN09831402
PABL093	2002	S	Broth	16	NS	Vitek	ND	S	Vitek	ND	NS	Broth	4	S	Broth	ND	S	Broth	ND	S	Broth	4	ND	ND	ND	319	No	5	4	3	3	1	11	8	Not Present	-5.501	No	T596C		T485G, G509A	2.554, -1.333	A1193G	2.118	T118C,T263C,G335A,T357G,G619A,A709G,T728C,G941A	1.807,-1.681,-1.043,-0.73,-0.609,0.207,1.423	T -> C, 18; A -> G, 23; T -> C, 46; T -> C, 88			SAMN09831403
PABL094	2002	S	Broth	8	NS	Vitek	ND	S	Vitek	ND	NS	Broth	4	S	Broth	ND	S	Broth	ND	NS	Broth	8	S	Vitek	ND	966	No	17	3	5	4	4	4	3	Not Present		No					A1159G, A1193G	-4.641, 2.118	T263C,A482G,T483C,T546G,T728C	-1.681,-0.788,-6.253,1.423				SAMN09831404
PABL095	2002	S	Broth	8	S	Vitek	ND	S	Vitek	ND	NS	Broth	4	S	Broth	ND	S	Broth	ND	S	Broth	2	S	Vitek	ND	348	No	22	20	11	3	3	3	7	Not Present		No					A1193G	2.118	T263C,A482G,T483C,T546G,T728C	-1.681,-0.788,-6.253,1.423				SAMN09831405
PABL096	2002	S	Broth	8	S	Vitek	ND	S	Vitek	ND	S	Broth	0.5	S	Broth	ND	S	Broth	ND	S	Broth	2	S	Vitek	ND	254	No	6	5	58	11	3	4	37	Not Present		No		C -> T, -22			A1193G	2.118	T263C,A482G,T483C,T546G,G568A,T728C	-1.681,-0.788,-6.253,-5.619,1.423				SAMN09831406
PABL097	2002	NS	Broth	64	S	Vitek	ND	S	Vitek	ND	NS	Broth	4	S	Broth	ND	S	Broth	ND	S	Broth	4	ND	ND	ND	446	No	18	4	5	3	1	17	13	Not Present		Yes			T485G, G509A	2.554, -1.333	A1193G	2.118	T118C,T263C,G335A,T357G,A709G,A713G,T728C,C1055T	1.807,-1.681,-1.043,-0.73,0.207,-2.757,1.423	T -> C, 18; A -> G, 23; T -> C, 46; T -> C, 88			SAMN09831407
PABL098	2002	S	Broth	16	S	Vitek	ND	S	Vitek	ND	S	Broth	0.5	S	Broth	ND	S	Broth	ND	S	Broth	2	S	Vitek	ND	novel	No	11	5	4	3	3	15	10	Not Present		No					G1033A, A1193G	-0.453, 2.118	T118C,T263C,G335A,T357G,A482G,T483C,T546G,C566T,T728C	1.807,-1.681,-1.043,-0.73,-0.788,-6.253,-1.918	T -> C, 18; A -> G, 23; T -> C, 46; T -> C, 88, C -> A, 333			SAMN09831408
PABL101	2002	S	Broth	8	S	Vitek	ND	S	Vitek	ND	S	Broth	0.5	S	Broth	ND	S	Broth	ND	S	Broth	2	S	Vitek	ND	252	No	6	28	4	3	3	4	7	Not Present		No					A1193G	2.118	T263C,A482G,T483C,T546G,T728C	-1.681,-0.788,-6.253,1.423				SAMN09831410
PABL102	2002	S	Broth	8	NS	Vitek	ND	S	Vitek	ND	S	Broth	0.5	S	Broth	ND	S	Broth	ND	S	Broth	4	S	Vitek	ND	1394	No	11	5	6	3	74	13	7	Not Present		Yes					A1193G	2.118	T263C,A482G,T483C,T546G,T728C	-1.681,-0.788,-6.253,1.423				SAMN09831411
PABL104	2002	NS	Broth	128	S	Vitek	ND	S	Vitek	ND	NS	Broth	4	S	Broth	ND	S	Broth	ND	NS	Broth	16	S	Vitek	ND	639	No	11	19	19	3	4	4	7	Not Present	-6.841	No	A485G		T485G, G509A	2.554, -1.333	G728A, G937A, A1193G	-2.014, -0.796, 2.119	T263C,A482G,T483C,A492T,T546G,T728C	-1.681,-0.788,-2.342,-6.253,1.423				SAMN09831413
PABL105	2002	S	Broth	16	NS	Vitek	ND	S	Vitek	ND	S	Broth	0.5	S	Broth	ND	S	Broth	ND	NS	Broth	8	S	Vitek	ND	17	No	11	5	1	7	9	4	7	Not Present		No					A1193G	2.118	T118C,T263C,A482G,T483C,T546G,T728C	1.807,-1.681,-0.788,-6.253,1.423				SAMN09831414
PABL107	2002	S	Broth	8	S	Vitek	ND	NS	Vitek	ND	S	Broth	0.5	S	Broth	ND	S	Broth	ND	S	Broth	4	S	Vitek	ND	377	No	103	8	5	5	1	6	4	Not Present		No			T485G, G509A	2.554, -1.333	A1193G	2.118	T118C,T263C,G335A,T357G,A709G,T728C	1.807,-1.681,-1.043,-0.73,0.207,1.423	T -> C, 18; A -> G, 23; T -> C, 46; T -> C, 88			SAMN09831416
PABL108	2002	S	Broth	8	S	Vitek	ND	S	Vitek	ND	NS	Broth	4	S	Broth	ND	S	Broth	ND	NS	Broth	16	S	Vitek	ND	309	No	13	8	9	3	1	17	15	Not Present	0.218, 0.714	No	T249G, C414A		T485G, G509A	2.554, -1.333	A1139C, A1193G	-7.677, 2.118	T118C,T263C,G335A,T357G,A709G,T728C	1.807,-1.681,-1.043,-0.73,0.207,1.423	T -> C, 18; A -> G, 23; T -> C, 46; T -> C, 88			SAMN09831417
PA-NM-036	2017	S	Broth	8	S	Broth	2	S	Broth	0.5	S	Broth	0.125	S	Broth	ND	S	Broth	ND	NS	Vitek	ND	S	Broth	1	532	No	5	4	5	5	5	20	4	Not Present		No			T485G, G509A	2.554, -1.333	G728A, A1193G	-2.014, 2.118	T118C,T263C,C312A,G335A,T357G,T546G,A709G,T728C	1.807,-1.681,-2.475,-1.043,-0.73,-6.253,0.207	T -> C, 18; A -> G, 23; T -> C, 88			SAMN19947742
PA-NM-037	2017	S	Vitek	ND	S	Vitek	ND	S	Vitek	ND	S	Vitek	ND	S	Vitek	ND	ND	ND	ND	S	Vitek	ND	S	Vitek	ND	novel	No	6	10	11	77	2	15	19	Not Present		No					A1193G	2.118	T118C,T263C,A482G,T483C,T546G,T728C	1.807,-1.681,-0.788,-6.253,1.423	T -> C, 18; A -> G, 23; T -> C, 46; T -> C, 88; C -> T, 181			SAMN19947743
PA-NM-038	2017	S	Broth	2	S	Broth	0.5	S	Broth	0.125	S	Broth	0.125	S	Broth	ND	S	Broth	ND	S	Vitek	ND	S	Vitek	0	244	Yes	17	5	12	3	14	4	7	Not Present		No					A1193G	2.118	T263C,G470A,A482G,T483C,T546G,T728C	-1.681,-4.09,-0.788,-6.253,1.423	A -> C, 179			SAMN19947744
PA-NM-039	2017	S	Broth	4	S	Broth	1	S	Broth	1	S	Broth	0.125	S	Broth	ND	S	Broth	ND	S	Vitek	ND	S	Broth	1	186	No	6	5	11	3	3	10	14	Not Present		No		C -> T, -117			G248A, T647C, A1193G	0.496, -3.904, 2.118	T263C,A482G,T483C,T546G,T728C	-1.681,-0.788,-6.253,1.423				SAMN19947745
PA-NM-040	2017	S	Broth	8	S	Broth	4	S	Broth	2	S	Broth	0.25	S	Broth	ND	S	Broth	ND	S	Vitek	ND	S	Broth	0.5	novel	No	125	5	6	31	3	7	26	Not Present		No					A1193G	2.118	A482G,T483C,T546G,T728C	-0.788,-6.253,1.423				SAMN19947746
PA-NM-041	2017	S	Broth	8	S	Broth	4	S	Broth	0.5	S	Broth	0.125	S	Broth	ND	S	Broth	ND	S	Vitek	ND	S	Broth	0.5	novel	No	17	5	17	5	14	4	7	Not Present		No			T479C	-0.598	T455C, A1193G	-0.845, 2.118	T263C,A482G,T483C,T546G,T728C	-1.681,-0.788,-6.253,1.423				SAMN19947747
PA-NM-042	2017	S	Broth	8	S	Broth	4	S	Broth	2	S	Broth	0.5	S	Broth	ND	S	Broth	ND	S	Vitek	ND	NS	Broth	4	novel	No	13	8	17	5	2	126	9	Not Present		No			T485G, G509A	2.554, -1.333	A1193G	2.118	T118C,T263C,G335A,T357G,T728C	1.807,-1.681,-1.043,-0.73,1.423	T -> C, 18; A -> G, 23; T -> C, 46; T -> C, 88			SAMN19947748
PA-NM-043	2017	S	Vitek	ND	S	Vitek	ND	S	Vitek	ND	S	Vitek	ND	S	Vitek	ND	S	Vitek	ND	S	Vitek	ND	S	Vitek	ND	novel	No	28	5	1	3	4	47	7	Not Present		No					A1193G	2.118	T263C,A482G,T483C,T546G,T728C	-1.681,-0.788,-6.253,1.423				SAMN19947749
PA-NM-044	2017	S	Vitek	ND	NS	Vitek	ND	NS	Vitek	ND	NS	Vitek	ND	S	Vitek	ND	S	Vitek	ND	S	Vitek	ND	S	Vitek	ND	395	No	6	5	1	1	1	12	1	Not Present		ND	ND				A1193G	2.118	T263C,A482G,T483C,T546G,T728C	-1.681,-0.788,-6.253,1.423				SAMN19947750
PA-NM-045	2017	S	Broth	8	S	Broth	1	S	Broth	0.125	S	Broth	0.125	S	Broth	ND	S	Broth	ND	S	Vitek	ND	S	Broth	1	27	No	6	5	6	7	4	6	7	Not Present	-0.334	No	C382A				A1193G	2.118	T263C,A482G,T483C,T546G,T728C	-1.681,-0.788,-6.253,1.423				SAMN19947751
PA-NM-046	2017	S	Broth	16	S	Broth	8	S	Broth	2	S	Broth	0.5	S	Broth	ND	S	Broth	ND	S	Vitek	ND	NS	Broth	2	348	No	22	20	11	3	3	3	7	aadA6		No					A1193G	2.118	T263C,A482G,T483C,T546G,T728C	-1.681,-0.788,-6.253,1.423				SAMN19947752
PA-NM-047	2017	S	Vitek	ND	NS	Vitek	ND	NS	Vitek	ND	NS	Vitek	ND	S	Vitek	ND	S	Vitek	ND	NS	Vitek	ND	S	Vitek	ND	252	No	6	28	4	3	3	4	7	Not Present		No					A1193G	2.118	T263C,A482G,T483C,T546G,T728C	-1.681,-0.788,-6.253,1.423				SAMN19947753
PA-NM-048	2017	NS	Broth	64	NS	Broth	16	NS	Broth	16	NS	Broth	32	S	Broth	ND	NS	Broth	ND	NS	Vitek	ND	S	Broth	1	2832	No	28	5	11	3	2	15	5	Not Present		No					G712C, A1193G	-0.716, 2.118	T263C,A482G,T483C,T546G,T728C	-1.681,-0.788,-6.253,1.423				SAMN19947754
PA-NM-049	2017	S	Broth	8	S	Broth	2	S	Broth	0.25	S	Broth	0.125	S	Broth	ND	S	Broth	ND	S	Vitek	ND	S	Broth	1	253	No	4	4	16	12	1	6	3	Not Present	0.714, -0.441	No	C414A, A557G	A -> G, -123	T485G, G509A	2.554, -1.333	A1193G	2.118	T118C,T263C,G335A,T357G,A709G,T728C	1.807,-1.681,-1.043,-0.73,0.207,1.423	T -> C, 18; A -> G, 23; T -> C, 46; T -> C, 88			SAMN19947755
PA-NM-050	2017	S	Broth	4	S	Broth	1	S	Broth	1	S	Broth	0.06	S	Broth	ND	S	Broth	ND	NS	Vitek	ND	S	Broth	0.5	390	No	39	5	1	3	4	46	56	Not Present	0.714	No	C414A	A -> G, -124	C122G		A1193G	2.118	T263C,A482G,T483C,T546G,T728C,G772A	-1.681,-0.788,-6.253,1.423,-5.78				SAMN19947756
PA-NM-054	2017	S	Broth	16	S	Broth	4	S	Broth	1	S	Broth	0.5	S	Broth	ND	S	Broth	ND	S	Vitek	ND	S	Broth	1	532	No	5	4	5	5	5	20	4	Not Present		No			T485G, G509A	2.554, -1.333	G728A, A1193G	-2.014, 2.118	T118C,T263C,C312A,G335A,T357G,T546G,A709G,T728C	1.807,-1.681,-2.475,-1.043,-0.73,-6.253,0.207	T -> C, 18; A -> G, 23; T -> C, 88			SAMN19947757
PA-NM-068	2017	S	Vitek	ND	S	Vitek	ND	S	Vitek	ND	S	Vitek	ND	S	Vitek	ND	S	Vitek	ND	S	Vitek	ND	S	Vitek	ND	2374	No	17	5	26	3	4	4	7	Not Present		No					A1193G	2.118	T263C,A482G,T483C,T546G,T728C,G965A	-1.681,-0.788,-6.253,1.423,-1.594				SAMN19947758
PA-NM-070	2017	NS	Broth	128	NS	Broth	16	S	Broth	0.5	NS	Broth	2	NS	Broth	ND	NS	Broth	ND	S	Vitek	ND	S	Broth	0.5	27	No	6	5	6	7	4	6	7	Not Present	-0.334	No	C382A				A1193G	2.118	T263C,A482G,T483C,T546G,T728C	-1.681,-0.788,-6.253,1.423				SAMN19947759
PA-NM-071	2017	S	Broth	8	S	Broth	2	S	Broth	2	S	Broth	0.125	S	Broth	ND	S	Broth	ND	S	Vitek	ND	S	Broth	0.5	novel	No	11	8	19	115	4	13	18	Not Present		No		C -> T, -22	T485G, G509A	2.554, -1.333	A1193G	2.118	T263C,A482G,T483C,T546G,T728C	-1.681,-0.788,-6.253,1.423				SAMN19947760
PA-NM-072	2017	NS	Broth	32	S	Broth	8	NS	Broth	4	S	Broth	0.5	S	Broth	ND	S	Broth	ND	S	Vitek	ND	NS	Broth	2	245	No	39	6	12	11	3	15	2	Not Present	-8.63	No	C151G		T485G, G509A	-1.707	A1193G	2.118	T263C,A482G,T483C,T546G,T728C	-1.681,-0.788,-6.253,1.423				SAMN19947761
PA-NM-073	2017	NS	Broth	256	NS	Broth	32	NS	Broth	16	NS	Broth	32	NS	Broth	ND	NS	Broth	ND	NS	Vitek	ND	S	Broth	1	646	No	11	5	6	11	2	4	19	Not Present		No			T485G, G509A	2.554, -1.333	A1193G	2.118	T263C,A482G,T483C,T546G,T728C	-1.681,-0.788,-6.253,1.423	T -> C, 18; A -> G, 23; T -> C, 46; T -> C, 88; C -> T, 181			SAMN19947762
PA-NM-074	2017	S	Broth	8	S	Broth	2	S	Broth	1	S	Broth	0.125	S	Broth	ND	S	Broth	ND	S	Vitek	ND	S	Broth	1	446	No	18	4	5	3	1	17	13	Not Present		ND	ND		T485G, G509A	2.554, -1.333	A1193G	2.118	T118C,T263C,G335A,T357G,A709G,A713G,T728C,C1055T	1.807,-1.681,-1.043,-0.73,0.207,-2.757,1.423	T -> C, 18; A -> G, 23; T -> C, 88			SAMN12162673
PA-NM-075	2017	NS	Broth	128	NS	Broth	16	NS	Broth	32	NS	Broth	32	S	Broth	ND	NS	Broth	ND	S	Vitek	ND	NS	Broth	2	309	No	13	8	9	3	1	17	15	Not Present	0.218, 0.714	No	T249G, C414A			2.554, -1.333	A1193G	2.118	T118C,T263C,G335A,T357G,A709G,T728C	1.807,-1.681,-1.043,-0.73,0.207,1.423	T -> C, 18; A -> G, 23; T -> C, 88			SAMN19947763
PA-NM-077	2017	S	Broth	16	S	Broth	8	NS	Broth	16	NS	Broth	2	S	Broth	ND	S	Broth	ND	NS	Vitek	ND	S	Broth	1	487	No	11	5	6	18	4	15	19	Not Present		No		G -> T, -115	T485G, G509A	2.554, -1.333	G1033A, A1193G	-0.453, 2.118	T263C,G335A,T357G,A709G,A713G,T728C,C1055T	-1.681,-1.043,-0.73,0.207,-2.757,1.423,-2.335				SAMN19947764
PA-NM-082	2017	S	Broth	8	S	Broth	2	S	Broth	1	S	Broth	0.25	S	Broth	ND	S	Broth	ND	S	Vitek	ND	NS	Broth	32	260	No	14	5	10	7	4	13	7	Not Present	0.714	No	C414A	A -> G, -123	T485G, G509A	2.554, -1.333	A1193G	2.118	T118C,T263C,A482G,T483C,T546G,T728C	1.807,-1.681,-0.788,-6.253,1.423	T -> C, 18; A -> G, 23; T -> C, 46; T -> C, 88; C -> T, 181			SAMN19947765
PA-NM-083	2017	S	Broth	16	S	Broth	4	S	Broth	2	NS	Broth	8	S	Broth	ND	S	Broth	ND	ND	ND	ND	NS	Broth	32	novel	No	6	5	6	11	2	4	19	Not Present		No			T485G, G509A	2.554, -1.333	A1193G	2.118	T263C,A482G,T483C,T546G,T728C	-1.681,-0.788,-6.253,1.423	T -> C, 18; A -> G, 23; T -> C, 46; T -> C, 88; C -> T, 181			SAMN19947766
PA-NM-084	2017	S	Broth	8	S	Broth	4	S	Broth	0.125	S	Broth	0.125	S	Broth	ND	S	Broth	ND	S	Vitek	ND	S	Broth	1	646	No	11	5	6	11	2	4	19	Not Present		No			T485G, G509A	2.554, -1.333	A1193G	2.118	T263C,A482G,T483C,T546G,T728C	-1.681,-0.788,-6.253,1.423	T -> C, 18; A -> G, 23; T -> C, 46; T -> C, 88; C -> T, 181			SAMN19947767
PA-NM-085	2017-2019	ND	ND	ND	S	Vitek	ND	S	Vitek	ND	S	Vitek	ND	S	Vitek	ND	S	Vitek	ND	S	Vitek	ND	S	Vitek	ND	646	No	11	5	6	11	2	4	19	Not Present		No			T485G, G509A	2.554, -1.333	A1193G	2.118	T263C,A482G,T483C,T546G,T728C	-1.681,-0.788,-6.253,1.423	T -> C, 18; A -> G, 23; T -> C, 46; T -> C, 88; C -> T, 181			SAMN19947768
PA-NM-088	2017	NS	Vitek	ND	NS	Vitek	ND	S	Vitek	ND	NS	Vitek	ND	S	Vitek	ND	S	Vitek	ND	NS	Vitek	ND	S	Vitek	ND	298	Yes	18	4	13	3	1	17	13	ant(2")-Ia; aadA10		No			T485G, G509A, G640A, G695A	2.554, -1.333, -1.888, -0.721	A1193G	2.118	T118C,T263C,G335A,T357G,A709G,A713G,T728C,C1055T	1.807,-1.681,-1.043,-0.73,0.207,-2.757,1.423	T -> C, 18; A -> G, 23; T -> C, 88			SAMN12162675
PA-NM-089	2017-2019	ND	ND	ND	S	Vitek	ND	S	Vitek	ND	S	Vitek	ND	S	Vitek	ND	S	Vitek	ND	S	Vitek	ND	S	Vitek	ND	252	No	6	28	4	3	3	4	7	Not Present		No					A1193G	2.118	T263C,A482G,T483C,T546G,T728C	-1.681,-0.788,-6.253,1.423				SAMN19947769
PA-NM-090	2017-2019	ND	ND	ND	S	Vitek	ND	S	Vitek	ND	S	Vitek	ND	S	Vitek	ND	S	Vitek	ND	S	Vitek	ND	S	Vitek	ND	252	No	6	28	4	3	3	4	7	Not Present		No					A1193G	2.118	T263C,A482G,T483C,T546G,T728C	-1.681,-0.788,-6.253,1.423				SAMN19947770
PA-NM-093	2017-2019	ND	ND	ND	S	Vitek	ND	S	Vitek	ND	S	Vitek	ND	S	Vitek	ND	S	Vitek	ND	S	Vitek	ND	S	Vitek	ND	313	No	47	8	7	6	8	11	40	Not Present		No			T485G, G509A	2.554, -1.333	A1193G	2.118	T118C,T263C,G335A,T357G,G619A,A709G,T728C	1.807,-1.681,-1.043,-0.73,-0.609,0.207,1.423	T -> C, 18; A -> G, 23; T -> C, 46; T -> C, 88; C -> T, 251			SAMN19947771
PA-NM-094	2017-2019	ND	ND	ND	S	Vitek	ND	S	Vitek	ND	NS	Vitek	ND	S	Vitek	ND	S	Vitek	ND	S	Vitek	ND	S	Vitek	ND	novel	No	41	55	5	61	2	29	7	Not Present		No					A1193G	2.118	T263C,A482G,T483C,T546G,T728C	-1.681,-0.788,-6.253,1.423				SAMN19947772
PS1732	2000	NS	Vitek	8	NS	Vitek	4	S	Vitek	1	NS	Vitek	0.25	S	Vitek	ND	S	Vitek	ND	S	Vitek	4	S	Vitek	2	111	Yes	17	5	5	4	4	4	3	aac(6')-Ib; aadA2		No					T410C, A1193G	-0.683, 2.118	T263C,A482G,T483C,T546G,T728C	-1.681,-0.788,-6.253,1.423				SAMN19947773
PS1735	2000	S	Vitek	4	S	Vitek	2	S	Vitek	0.5	S	Vitek	0.25	S	Vitek	ND	S	Vitek	ND	S	Vitek	2	NS	Vitek	1	155	No	28	5	36	3	3	13	7	Not Present		No					A1193G	2.118	T263C,A482G,T483C,T546G,T728C	-1.681,-0.788,-6.253,1.423				SAMN19947774
PS1736	2000	S	Vitek	8	S	Vitek	4	S	Vitek	0.25	S	Vitek	0.25	S	Vitek	ND	S	Vitek	ND	S	Vitek	128	S	Vitek	1	155	No	28	5	36	3	3	13	7	Not Present		No					A1193G	2.118	T263C,A482G,T483C,T546G,T728C	-1.681,-0.788,-6.253,1.423				SAMN19947775
PS1739	2002	NS	Broth	2	NS	Broth	4	NS	Broth	0.5	NS	Broth	0.25	S	Vitek	ND	S	Vitek	ND	S	Broth	2	S	Broth	2	639	No	11	19	19	3	4	4	7	Not Present	-6.841	No	A485G		T485G, G509A	2.554, -1.333	G728A, G937A, A1193G	-2.014, -0.796, 2.119	T263C,A482G,T483C,A492T,T546G,T728C	-1.681,-0.788,-2.342,-6.253,1.423				SAMN19947776
PS1740	2002	NS	Broth	4	NS	Broth	4	NS	Broth	0.5	NS	Broth	0.25	S	Vitek	ND	S	Vitek	ND	S	Broth	4	S	Broth	2	639	No	11	19	19	3	4	4	7	Not Present	-6.841	No	A485G		T485G, G509A	2.554, -1.333	G728A, G937A, A1193G	-2.014, -0.796, 2.120	T263C,A482G,T483C,A492T,T546G,T728C	-1.681,-0.788,-2.342,-6.253,1.423				SAMN19947777
PS1741	2003	S	Broth	4	NS	Broth	2	NS	Broth	1	NS	Broth	0.25	S	Vitek	ND	S	Vitek	ND	S	Broth	4	S	Broth	2	639	No	11	19	19	3	4	4	7	Not Present	-6.841	No	A485G		T485G, G509A	2.554, -1.333	G728A, G937A, A1193G	-2.014, -0.796, 2.121	T263C,A482G,T483C,A492T,T546G,T728C	-1.681,-0.788,-2.342,-6.253,1.423				SAMN19947778
PS1757	2005	S	Broth	4	S	Broth	2	NS	Broth	0.25	NS	Broth	0.25	ND	ND	ND	S	Vitek	ND	S	Broth	1	S	Broth	1	111	Yes	17	5	5	4	4	4	3	Not Present		No					A1193G	2.118	T263C,A482G,T483C,T546G,T728C	-1.681,-0.788,-6.253,1.423				SAMN19947779
PS1775	2005	S	Broth	8	S	Broth	2	NS	Broth	0.25	NS	Broth	0.25	ND	ND	ND	NS	Vitek	ND	S	Broth	2	S	Broth	1	111	Yes	17	5	5	4	4	4	3	Not Present		No					A1193G	2.118	T263C,A482G,T483C,T546G,T728C	-1.681,-0.788,-6.253,1.423				SAMN19947780
PS1818	2007	NS	Broth	32	S	Broth	8	NS	Broth	16	NS	Broth	32	S	Vitek	ND	S	Vitek	ND	S	Broth	4	S	Broth	1	639	No	11	19	19	3	4	4	7	Not Present	-6.841	No	A485G		T485G, G509A	2.554, -1.333	G728A, G937A, A1193G	-2.014, -0.796, 2.119	T263C,A482G,T483C,A492T,T546G,T728C	-1.681,-0.788,-2.342,-6.253,1.423				SAMN19947781
PS1819	2007	NS	Broth	32	S	Broth	8	NS	Broth	16	NS	Broth	16	S	Vitek	ND	S	Vitek	ND	S	Broth	4	S	Broth	1	639	No	11	19	19	3	4	4	7	Not Present	-6.841	No	A485G		T485G, G509A	2.554, -1.333	G728A, G937A, A1193G	-2.014, -0.796, 2.120	T263C,A482G,T483C,A492T,T546G,T728C	-1.681,-0.788,-2.342,-6.253,1.423				SAMN19947782
PS1831	2007	NS	Broth	128	NS	Broth	16	NS	Broth	16	NS	Broth	32	S	Vitek	ND	S	Vitek	ND	S	Broth	4	S	Broth	1	639	No	11	19	19	3	4	4	7	Not Present	-6.841	No	A485G		T485G, G509A	2.554, -1.333	G728A, G937A, A1193G	-2.014, -0.796, 2.121	T263C,A482G,T483C,A492T,T546G,T728C	-1.681,-0.788,-2.342,-6.253,1.423				SAMN19947783
PS1832	2007	NS	Broth	32	NS	Broth	16	NS	Broth	32	NS	Broth	64	NS	Vitek	ND	NS	Vitek	ND	S	Broth	4	S	Broth	1	389	No	17	22	5	3	1	14	3	Not Present	-2.629	No	T386C				A1193G	2.118	T263C,A482G,T483C,T546G,T728C,G796A	-1.681,-0.788,-6.253,1.423,-0.022	T -> C, 88; C -> A, 291			SAMN19947784
PS1833	2007	NS	Broth	32	S	Broth	8	NS	Broth	16	NS	Broth	32	S	Vitek	ND	S	Vitek	ND	S	Broth	4	S	Broth	1	639	No	11	19	19	3	4	4	7	Not Present	-6.841	No	A485G		T485G, G509A	2.554, -1.333	G728A, G937A, A1193G	-2.014, -0.796, 2.121	T263C,A482G,T483C,A492T,T546G,T728C	-1.681,-0.788,-2.342,-6.253,1.423				SAMN19947785
PS1836	2007	S	Broth	16	S	Broth	8	NS	Broth	16	S	Broth	0.5	S	Vitek	ND	S	Vitek	ND	S	Broth	1	S	Broth	1	132	No	6	20	1	3	4	4	2	Not Present		No					A1193G	2.118	T263C,A482G,T483C,T546G,T728C	-1.681,-0.788,-6.253,1.423		G1489A	0.491	SAMN19947786
PS1849	2007	S	Broth	16	S	Broth	8	NS	Broth	16	NS	Broth	16	S	Vitek	ND	S	Vitek	ND	S	Broth	4	S	Broth	1	639	No	11	19	19	3	4	4	7	Not Present	-6.841	No	A485G		T485G, G509A	2.554, -1.333	G728A, G937A, A1193G	-2.014, -0.796, 2.121	T263C,A482G,T483C,A492T,T546G,T728C	-1.681,-0.788,-2.342,-6.253,1.423				SAMN19947787
PS1851	2007	S	Broth	8	NS	Broth	32	S	Broth	1	NS	Broth	8	ND	ND	ND	NS	Vitek	ND	S	Broth	0.5	S	Broth	1	291	No	6	5	5	3	52	4	2	Not Present		ND	ND	ND			A1193G	2.118	T263C,A482G,T483C,T546G,T728C	-1.681,-0.788,-6.253,1.423				SAMN19947788
PS1853	2007	S	Broth	4	S	Broth	1	S	Broth	0.5	NS	Broth	2	NS	Vitek	ND	S	Vitek	ND	S	Broth	1	S	Broth	1	2555	No	13	4	9	3	1	6	9	Not Present		No			T485G, G509A	2.554, -1.333	A1193G	2.118	T118C,T263C,G335A,T357G,A709G,T728C	1.807,-1.681,-1.043,-0.73,0.207,1.423	C -> T, 18, A -> G, 23; T -> C, 46; T -> C, 88			SAMN19947789
PS1854	2007	S	Broth	16	S	Broth	8	NS	Broth	16	NS	Broth	32	S	Vitek	ND	S	Vitek	ND	NS	Broth	16	S	Broth	1	155	No	28	5	36	3	3	13	7	aac(6')-Ib; aadA7	-3.233	No	G260C		T563A	-4.17	A1193G	2.118	T263C,A482G,T483C,T546G,T728C	-1.681,-0.788,-6.253,1.423				SAMN19947790
PS1855	2007	NS	Broth	64	NS	Broth	16	NS	Broth	4	NS	Broth	16	NS	Vitek	ND	S	Vitek	ND	S	Broth	2	NS	Broth	2	348	No	22	20	11	3	3	3	7	aadA6		Yes					A1193G	2.118	T263C,A482G,T483C,T546G,T728C	-1.681,-0.788,-6.253,1.423				SAMN19947791
PS1856	2007	S	Broth	8	S	Broth	4	S	Broth	0.25	S	Broth	0.25	S	Broth	ND	S	Broth	ND	S	Broth	2	S	Vitek	ND	508	No	15	5	11	3	2	4	3	Not Present		No		A -> G, -72			A1193G	2.118	T263C,T357G	-1.681,-0.73				SAMN19947792
PS1857	2007	S	Broth	4	S	Broth	8	S	Broth	2	NS	Broth	2	S	Vitek	ND	NS	Vitek	ND	S	Broth	1	S	Broth	1	267	No	19	5	12	11	11	4	14	Not Present		No					A1193G	2.118	T263C,A482G,T483C,T546G,T728C,C958T,T960C	-1.681,-0.788,-6.253,1.423,-6.992	A -> C, 179			SAMN19947793
PS1861	2007	S	Broth	4	S	Broth	2	S	Broth	0.5	S	Broth	0.25	S	Broth	ND	S	Broth	ND	S	Broth	4	S	Vitek	ND	186	No	6	5	11	3	3	10	14	Not Present		No		C -> T, -117			G248A, T647C, A1193G	0.496, -3.904, 2.118	T263C,A482G,T483C,T546G,T728C	-1.681,-0.788,-6.253,1.423				SAMN19947794
PS1862	2007	S	Broth	4	S	Broth	2	S	Broth	0.25	S	Broth	0.25	S	Broth	ND	S	Broth	ND	S	Broth	1	ND	ND	ND	277	Yes	39	5	9	11	27	5	2	Not Present	-2.981	No	T521A				A1193G	2.118	T263C,A482G,T483C,T546G,T728C	-1.681,-0.788,-6.253,1.423				SAMN19947795
PS1863	2007	NS	Broth	64	S	Broth	8	NS	Broth	4	S	Broth	0.5	NS	Broth	ND	S	Broth	ND	NS	Broth	8	S	Vitek	ND	1337	No	6	5	11	3	4	7	141	Not Present		No					C644T, A1193G	-3.809, 2.118	T263C,T357G	-1.681,-0.73				SAMN19947796
PS1864	2007	S	Broth	4	S	Broth	4	S	Broth	0.25	S	Broth	0.25	S	Broth	ND	S	Broth	ND	S	Broth	2	S	Vitek	ND	1226	No	11	66	11	3	29	4	9	Not Present		No					A1193G	2.118	G259A,T263C,A482G,T483C,T546G,T728C	-0.271,-1.681,-0.788,-6.253,1.423				SAMN19947797
PS1866	2007	S	Broth	8	S	Broth	4	S	Broth	0.25	S	Broth	0.25	S	Broth	ND	S	Broth	ND	S	Broth	2	S	Vitek	ND	395	No	6	5	1	1	1	12	1	Not Present		No			G89A	-4.207	G20A, A1193G	-2.885, 2.118	T263C,A482G,T483C,T546G,T728C	-1.681,-0.788,-6.253,1.423				SAMN19947798
PS1867	2007	S	Broth	16	S	Broth	4	S	Broth	0.5	S	Broth	0.25	S	Broth	ND	S	Broth	ND	S	Broth	4	S	Vitek	ND	2554	No	15	5	11	7	4	12	7	Not Present		No					A1193G	2.118	T263C,A482G,T483C,T546G,T728C	-1.681,-0.788,-6.253,1.423				SAMN19947799
PS1868	2007	S	Broth	4	S	Broth	8	S	Broth	0.25	S	Broth	0.25	S	Broth	ND	S	Broth	ND	NS	Broth	8	S	Vitek	ND	316	No	13	8	9	3	1	6	9	Not Present	-5.892	No	T449C		T485G, G509A	2.554, -1.333	A1193G	2.118	T118C,T263C,G335A,T357G,A709G,T728C	1.807,-1.681,-1.043,-0.73,0.207,1.423	C -> T, 18, A -> G, 23; T -> C, 46; T -> C, 88			SAMN19947800
PS1869	2007	S	Broth	8	S	Broth	2	S	Broth	0.25	S	Broth	0.25	S	Broth	ND	S	Broth	ND	S	Broth	2	S	Vitek	ND	2554	No	15	5	11	7	4	12	7	Not Present		No					A1193G	2.118	T263C,A482G,T483C,T546G,T728C	-1.681,-0.788,-6.253,1.423				SAMN19947801
PS1870	2007	NS	Broth	128	NS	Broth	32	NS	Broth	16	NS	Broth	4	S	Broth	ND	NS	Broth	ND	NS	Broth	16	S	Vitek	ND	111	Yes	17	5	5	4	4	4	3	aac(6')-IIc		Yes					A391C, A1193G	-2.205, 2.118	T263C,A482G,T483C,T546G,T728C	-1.681,-0.788,-6.253,1.423				SAMN19947802
PS1871	2007	NS	Broth	128	NS	Broth	64	NS	Broth	16	NS	Broth	4	S	Broth	ND	NS	Broth	ND	NS	Broth	16	S	Vitek	ND	235	Yes	38	11	3	13	1	2	4	aac(6')-Ib; aadA1; ant(2")-Ia	-7.482	No	A155G		T485G, G509A	2.554, -1.333	A1193G	2.118	T263C,A482G,T483C,T546G,C610T,T728C	-1.681,-0.788,-6.253,-4.366,1.423				SAMN19947803
PS1872	2007	S	Broth	8	S	Broth	8	NS	Broth	8	S	Broth	0.25	S	Broth	ND	S	Broth	ND	S	Broth	4	S	Vitek	ND	282	No	6	5	11	7	3	12	19	Not Present		No					A391C, A1193G	-2.205, 2.118	T263C,A482G,T483C,T546G,T728C	-1.681,-0.788,-6.253,1.423				SAMN19947804
PS1873	2007	S	Broth	8	S	Broth	2	S	Broth	0.25	S	Broth	0.25	S	Broth	ND	S	Broth	ND	S	Broth	4	S	Vitek	ND	235	Yes	38	11	3	13	1	2	4	aadA7		No			T485G, G509A	2.554, -1.333	A1193G	2.118	T263C,A482G,T483C,T546G,C610T,T728C	-1.681,-0.788,-6.253,-4.366,1.423				SAMN19947805
PS1874	2007	S	Broth	4	S	Broth	1	S	Broth	1	NS	Broth	1	S	Broth	ND	S	Broth	ND	S	Broth	1	S	Vitek	ND	308	Yes	13	4	5	5	12	7	15	Not Present	-1.939	No	G265A		T485G, G509A	2.554, -1.333	A1193G	2.118	T118C,T263C,G335A,T357G,A709G,T728C	1.807,-1.681,-1.043,-0.73,0.207,1.423	C -> T, 18, A -> G, 23; T -> C, 46; T -> C, 88			SAMN19947806
PS1875	2007	NS	Broth	32	S	Broth	8	NS	Broth	16	NS	Broth	4	S	Broth	ND	NS	Broth	ND	NS	Broth	16	S	Vitek	ND	298	Yes	18	4	13	3	1	17	13	ant(2")-Ia; aadA10		No			T485G, G509A, G695A	2.554, -1.333, -0.721	A1193G	2.118	T118C,T263C,G335A,T357G,A709G,A713G,T728C,C1055T	1.807,-1.681,-1.043,-0.73,0.207,-2.757,1.423	C -> T, 18, A -> G, 23; T -> C, 46; T -> C, 88			SAMN12162660
PS1876	2007	NS	Broth	32	NS	Broth	16	NS	Broth	4	S	Broth	0.25	S	Broth	ND	S	Broth	ND	S	Broth	4	S	Vitek	ND	155	No	28	5	36	3	3	13	7	Not Present		No					G1148A, A1193G	-4.55, 2.118	T263C,A482G,T483C,T546G,T728C	-1.681,-0.788,-6.253,1.423				SAMN19947807
PS1877	2007	S	Broth	16	S	Broth	4	S	Broth	0.25	S	Broth	0.25	S	Broth	ND	S	Broth	ND	S	Broth	2	S	Vitek	ND	17	No	11	5	1	7	9	4	7	Not Present		No					A1193G	2.118	T118C,T263C,A482G,T483C,T546G,T728C	1.807,-1.681,-0.788,-6.253,1.423				SAMN19947808
PS1879	2007	S	Broth	4	S	Broth	2	S	Broth	0.25	S	Broth	0.25	S	Broth	ND	S	Broth	ND	S	Broth	1	S	Vitek	ND	1118	No	11	5	57	11	1	4	8	Not Present		No					A1193G	2.118	T118C,T263C,G335A,T357G,A709G,T728C	1.807,-1.681,-1.043,-0.73,0.207,1.423	C -> T, 18, A -> G, 23; T -> C, 46; T -> C, 88			SAMN19947809
PS1880	2007	S	Broth	4	S	Broth	1	S	Broth	2	NS	Broth	2	S	Broth	ND	S	Broth	ND	S	Broth	1	S	Vitek	ND	277	Yes	39	5	9	11	27	5	2	Not Present	-2.981	No	T521A				A1193G	2.118	T263C,A482G,T483C,T546G,T728C	-1.681,-0.788,-6.253,1.423				SAMN19947810
PS1881	2007	S	Broth	4	S	Broth	8	S	Broth	0.25	NS	Broth	4	S	Broth	ND	S	Broth	ND	S	Broth	4	S	Vitek	ND	381	No	11	20	1	65	4	4	10	Not Present		Yes					A1193G	2.118	T263C,A482G,T483C,T546G,T728C	-1.681,-0.788,-6.253,1.423				SAMN19947811
PS1882	2007	NS	Broth	128	S	Broth	8	NS	Broth	16	NS	Broth	4	S	Broth	ND	NS	Broth	ND	NS	Broth	16	S	Vitek	ND	298	Yes	18	4	13	3	1	17	13	ant(2")-Ia; aadA10		No			T485G, G509A, G695A	2.554, -1.333, -0.721	A1193G	2.118	T118C,T263C,G335A,T357G,A709G,A713G,T728C,C1055T	1.807,-1.681,-1.043,-0.73,0.207,-2.757,1.423	C -> T, 18, A -> G, 23; T -> C, 46; T -> C, 88			SAMN12162661
PS1883	2007	S	Broth	8	S	Broth	2	S	Broth	0.25	S	Broth	0.25	S	Broth	ND	S	Broth	ND	S	Broth	1	S	Vitek	ND	17	No	11	5	1	7	9	4	7	Not Present		No					A1193G	2.118	T118C,T263C,A482G,T483C,T546G,T728C	1.807,-1.681,-0.788,-6.253,1.423				SAMN19947812
PS1884	2007	S	Broth	4	S	Broth	1	S	Broth	0.25	S	Broth	0.25	S	Broth	ND	S	Broth	ND	S	Broth	1	S	Vitek	ND	446	No	18	4	5	3	1	17	13	Not Present		No			T485G, G509A	2.554, -1.333	A1193G	2.118	T118C,T263C,G335A,T357G,A709G,A713G,T728C,C1055T	1.807,-1.681,-1.043,-0.73,0.207,-2.757,1.423	C -> T, 18, A -> G, 23; T -> C, 46; T -> C, 88			SAMN12162662
PS1887	2007	S	Broth	4	S	Broth	2	S	Broth	0.25	S	Broth	0.25	S	Broth	ND	S	Broth	ND	S	Broth	1	S	Vitek	ND	389	No	17	22	5	3	1	14	3	Not Present		No					A1193G	2.118	T263C,A482G,T483C,T546G,T728C,G796A	-1.681,-0.788,-6.253,1.423,-0.022	T -> C, 88			SAMN19947813
PS1888	2007	NS	Broth	32	NS	Broth	32	NS	Broth	16	NS	Broth	4	S	Broth	ND	S	Broth	ND	S	Broth	1	S	Vitek	ND	291	No	6	5	5	3	52	4	2	Not Present		ND	ND	ND			A1193G	2.118	T263C,A482G,T483C,T546G,T728C	-1.681,-0.788,-6.253,1.423				SAMN19947814
PS1889	2007	S	Broth	8	S	Broth	2	S	Broth	0.25	S	Broth	0.25	S	Broth	ND	S	Broth	ND	S	Broth	1	S	Vitek	ND	252	No	6	28	4	3	3	4	7	Not Present		No					A1193G	2.118	C121T,T263C,A482G,T483C,T546G	-5.618,-1.681,-0.788,-6.253				SAMN19947815
PS1894	2007	S	Broth	8	S	Broth	2	S	Broth	0.25	S	Broth	0.25	S	Broth	ND	S	Broth	ND	S	Broth	1	S	Vitek	ND	17	No	11	5	1	7	9	4	7	Not Present		No					A1193G	2.118	T118C,T263C,A482G,T483C,T546G,T728C	1.807,-1.681,-0.788,-6.253,1.423				SAMN19947816
PS1898	2007	S	Broth	4	S	Broth	2	S	Broth	1	S	Broth	0.25	S	Broth	ND	S	Broth	ND	S	Broth	4	S	Vitek	ND	282	No	6	5	11	7	3	12	19	Not Present	-0.441	No	A557G				C665A, A1193G	-5.925, 2.118	T263C,A482G,T483C,T546G,T728C	-1.681,-0.788,-6.253,1.423				SAMN19947817
PS1901	2007	S	Broth	4	S	Broth	8	S	Broth	0.25	NS	Broth	4	S	Broth	ND	S	Broth	ND	S	Broth	4	S	Vitek	ND	381	No	11	20	1	65	4	4	10	Not Present		Yes					A1193G	2.118	T263C,A482G,T483C,T546G,T728C	-1.681,-0.788,-6.253,1.423				SAMN19947818
PS1903	2007	NS	Broth	32	S	Broth	8	NS	Broth	16	NS	Broth	4	S	Broth	ND	NS	Broth	ND	NS	Broth	16	NS	Vitek	ND	179	No	36	27	28	3	4	13	7	aph(3')-Ib; aadA1		No					T161G, A1193G	-5.186, 2.118	T263C,A482G,T483C,T546G,T728C	-1.681,-0.788,-6.253,1.423				SAMN19947819
PS1906	2007	S	Broth	8	S	Broth	2	S	Broth	0.5	S	Broth	0.25	S	Broth	ND	S	Broth	ND	S	Broth	1	S	Vitek	ND	179	No	36	27	28	3	4	13	7	Not Present		No					A1193G	2.118	T263C,A482G,T483C,T546G,T728C	-1.681,-0.788,-6.253,1.423				SAMN19947820
PS1907	2007	S	Broth	4	S	Broth	1	S	Broth	0.5	S	Broth	0.25	S	Broth	ND	S	Broth	ND	S	Broth	1	S	Vitek	ND	348	No	22	20	11	3	3	3	7	Not Present		No					A1193G	2.118	T263C,A482G,T483C,T546G,T728C	-1.681,-0.788,-6.253,1.423				SAMN19947821
PS1911	2007	S	Broth	4	S	Broth	2	S	Broth	0.25	S	Broth	0.25	S	Broth	ND	S	Broth	ND	S	Broth	4	S	Vitek	ND	novel	No	36	143	1	7	4	94	26	Not Present		No			T485G, G509A	2.554, -1.333	A1193G	2.118	T263C,A482G,T483C,T546G,T728C	-1.681,-0.788,-6.253,1.423				SAMN19947822
PS1912	2007	S	Broth	8	S	Broth	4	NS	Broth	4	NS	Broth	4	S	Broth	ND	S	Broth	ND	S	Broth	4	S	Vitek	ND	111	Yes	17	5	5	4	4	4	3	Not Present		Yes			G559A	-5.991	T410C, A1193G	-0.683, 2.118	T263C,A482G,T483C,T546G,T728C	-1.681,-0.788,-6.253,1.423				SAMN19947823
PS1915	2007	S	Broth	8	S	Broth	8	NS	Broth	8	NS	Broth	8	S	Vitek	ND	S	Vitek	ND	S	Broth	4	S	Broth	1	471	No	17	5	11	5	4	4	2	Not Present		No					A391C, A1193G	-2.205, 2.118	T263C,A482G,T483C,T546G,T728C	-1.681,-0.788,-6.253,1.423	C -> T, 81			SAMN19947824
PS1921	2007	S	Broth	8	S	Broth	4	S	Broth	0.5	NS	Broth	2	S	Broth	ND	S	Broth	ND	S	Broth	1	S	Vitek	ND	2123	No	6	5	36	3	3	15	2	Not Present	-2.712	No	G115C				G712C, A1193G	-0.716, 2.118	T263C,A482G,T483C,T546G,T728C	-1.681,-0.788,-6.253,1.423				SAMN19947825
PS1922	2007	NS	Broth	32	S	Broth	8	S	Broth	0.5	NS	Broth	4	S	Broth	ND	S	Broth	ND	S	Broth	4	S	Vitek	ND	novel	No	16	24	20	11	4	13	52	Not Present		Yes		G -> A, -123	A96C	-0.937	A1193G	2.118	T263C,A482G,T483C,T546G,A713G,T728C	-1.681,-0.788,-6.253,-2.757,1.423	A -> G, 54			SAMN19947826
PS1946	2007	NS	Broth	32	S	Broth	8	NS	Broth	8	NS	Broth	4	S	Broth	ND	S	Broth	ND	S	Broth	4	S	Vitek	ND	446	No	18	4	5	3	1	17	13	Not Present		Yes			T485G, G509A	2.554, -1.333	A1193G	2.118	T118C,T263C,G335A,T357G,A709G,A713G,T728C,C1055T	1.807,-1.681,-1.043,-0.73,0.207,-2.757,1.423	C -> T, 18, A -> G, 23; T -> C, 46; T -> C, 88			SAMN12162666
PS1952	2007	S	Broth	8	S	Broth	2	S	Broth	0.25	S	Broth	0.25	S	Broth	ND	S	Broth	ND	S	Broth	1	S	Vitek	ND	1229	No	28	5	11	11	4	15	7	Not Present		No					A1193G	2.118	T263C,A482G,T483C,T546G,T728C	-1.681,-0.788,-6.253,1.423				SAMN19947827
PS1955	2007	NS	Broth	32	S	Broth	8	NS	Broth	16	NS	Broth	4	S	Broth	ND	S	Broth	ND	S	Broth	2	S	Vitek	ND	298	Yes	18	4	13	3	1	17	13	Not Present		No			T485G, G509A, G695A	2.554, -1.333, -0.721	A1193G	2.118	T118C,T263C,G335A,T357G,A709G,A713G,T728C,C1055T	1.807,-1.681,-1.043,-0.73,0.207,-2.757,1.423	C -> T, 18, A -> G, 23; T -> C, 46; T -> C, 88			SAMN12162668
PS1956	2007	S	Broth	4	S	Broth	1	S	Broth	1	S	Broth	0.25	S	Broth	ND	S	Broth	ND	S	Broth	1	S	Vitek	ND	244	Yes	17	5	12	3	14	4	7	Not Present		No					A1193G	2.118	T263C,G470A,A482G,T483C,T546G,T728C	-1.681,-4.09,-0.788,-6.253,1.423	A -> C, 179			SAMN19947828
PS1957	2007	S	Broth	8	S	Broth	1	S	Broth	0.25	S	Broth	0.25	S	Broth	ND	S	Broth	ND	S	Broth	1	S	Vitek	ND	235	Yes	38	11	3	13	1	2	4	Not Present		No			T485G, G509A	2.554, -1.333	A1193G	2.118	T263C,A482G,T483C,T546G,C610T,T728C	-1.681,-0.788,-6.253,-4.366,1.423				SAMN19947829
PS1961	2007	NS	Broth	64	S	Broth	4	S	Broth	1	S	Broth	0.25	S	Broth	ND	S	Broth	ND	S	Broth	1	S	Vitek	ND	348	No	22	20	11	3	3	3	7	Not Present		No					A1193G	2.118	T263C,A482G,T483C,T546G,T728C	-1.681,-0.788,-6.253,1.423				SAMN19947830
PS1972	2007	S	Broth	4	S	Broth	1	S	Broth	0.5	S	Broth	0.25	S	Broth	ND	S	Broth	ND	S	Broth	1	S	Vitek	ND	447	No	40	5	11	3	1	47	60	Not Present		No					A1193G	2.118	T263C,A482G,T483C,T546G,T728C	-1.681,-0.788,-6.253,1.423				SAMN19947831
PS1975	2007	S	Broth	4	S	Broth	2	NS	Broth	4	S	Broth	0.25	S	Broth	ND	S	Broth	ND	S	Broth	2	S	Vitek	ND	novel	No	11	5	11	7	4	12	7	Not Present		No					A1193G	2.118	T263C,T357G	-1.681,-0.73				SAMN19947832
PS1976	2007	S	Broth	16	S	Broth	2	S	Broth	0.5	S	Broth	0.25	S	Broth	ND	S	Broth	ND	S	Broth	1	S	Vitek	ND	164	No	1	5	1	11	4	10	10	Not Present		No					G244A, A1193G	-1.254, 2.118	T263C,A482G,T483C,T546G,T728C	-1.681,-0.788,-6.253,1.423				SAMN19947833
PS1977	2007	S	Broth	6	S	Broth	4	S	Broth	0.5	S	Broth	0.25	S	Broth	ND	S	Broth	ND	S	Broth	1	NS	Vitek	ND	446	No	18	4	5	3	1	17	13	Not Present		No			T485G, G509A	2.554, -1.333	A1193G	2.118	T118C,T263C,G335A,T357G,A709G,A713G,T728C,C1055T	1.807,-1.681,-1.043,-0.73,0.207,-2.757,1.423	C -> T, 18, A -> G, 23; T -> C, 46; T -> C, 88			SAMN12162669
PS1981	2007	S	Broth	4	S	Broth	1	S	Broth	0.25	S	Broth	0.25	S	Broth	ND	S	Broth	ND	S	Broth	1	S	Vitek	ND	novel	No	28	261	5	2	27	4	10	Not Present		No			T485G, G509A	2.554, -1.333	A1193G	2.118	T263C,A482G,T483C,T546G	-1.681,-0.788,-6.253				SAMN19947834
PS1982	2007	S	Broth	4	S	Broth	1	S	Broth	1	S	Broth	0.25	S	Broth	ND	S	Broth	ND	S	Broth	1	S	Vitek	ND	244	Yes	17	5	12	3	14	4	7	Not Present		No					A1193G	2.118	T263C,G470A,A482G,T483C,T546G,T728C	-1.681,-4.09,-0.788,-6.253,1.423	A -> C, 179			SAMN19947835
PS1984	2007	S	Broth	4	S	Broth	1	S	Broth	0.5	S	Broth	0.25	S	Broth	ND	S	Broth	ND	S	Broth	1	S	Vitek	ND	2140	No	11	5	12	3	3	1	18	Not Present		No					A1193G	2.118	T263C,T357G	-1.681,-0.73				SAMN19947836
PS1985	2008	S	Broth	4	S	Broth	1	S	Broth	0.25	S	Broth	0.5	S	Broth	ND	S	Broth	ND	S	Broth	1	NS	Vitek	ND	499	No	11	5	7	27	2	7	33	Not Present		No					A1193G	2.118	T263C,A482G,T483C,T546G,T728C	-1.681,-0.788,-6.253,1.423				SAMN19947837
PS1986	2008	S	Broth	8	S	Broth	2	S	Broth	0.25	S	Broth	0.25	S	Broth	ND	S	Broth	ND	S	Broth	1	NS	Vitek	ND	485	No	11	76	5	3	61	14	3	Not Present		No					A1193G	2.118	T263C,A482G,T483C,T546G,T728C,G796A	-1.681,-0.788,-6.253,1.423,-0.022	T -> C, 88			SAMN19947838
PS1987	2007	S	Broth	8	S	Broth	2	S	Broth	0.25	S	Broth	0.25	S	Broth	ND	S	Broth	ND	S	Broth	1	NS	Vitek	ND	389	No	17	22	5	3	1	14	3	Not Present		No					A1193G	2.118	T263C,A482G,T483C,T546G,T728C,G796A	-1.681,-0.788,-6.253,1.423,-0.022	T -> C, 88; C -> A, 291			SAMN19947839
PS1991	2008	S	Broth	4	S	Broth	2	S	Broth	0.25	S	Broth	0.25	S	Broth	ND	S	Broth	ND	S	Broth	1	NS	Vitek	ND	381	No	11	20	1	65	4	4	10	Not Present		No					A1193G	2.118	T263C,A482G,T483C,T546G,T728C	-1.681,-0.788,-6.253,1.423				SAMN19947840
PS1993	2008	S	Broth	4	S	Broth	1	S	Broth	0.25	S	Broth	0.25	S	Broth	ND	S	Broth	ND	S	Broth	2	NS	Vitek	ND	485	No	11	76	5	3	61	14	3	Not Present	-1.627	No	G379A				A1193G	2.118	T263C,A482G,T483C,T546G,T728C	-1.681,-0.788,-6.253,1.423				SAMN19947841
PS1995	2008	S	Broth	8	S	Broth	4	S	Broth	0.25	S	Broth	0.5	S	Broth	ND	S	Broth	ND	S	Broth	1	S	Vitek	ND	novel	No	89	30	64	136	48	128	187	Not Present	0.714, -0.017	No	C414A, C586A	A -> G, -118; C -> G, -117; A -> G, -79	A403G, T458G	0.129, 2.554	C344A, G910A, A1029C, A1193G, T1219C	-0.517, -0.604, -1.918, 2.118, 1.065	T118C,C260T,T263C,A482G,T483C,T546G,T728C,G921T,A1036G	1.807,-1.138,-1.681,-0.788,-6.253,1.423,1.736	A -> C, 23; ND 81, T -> C, 88			SAMN19947842
PS1996	2008	S	Broth	16	S	Broth	8	NS	Broth	8	NS	Broth	8	S	Vitek	ND	NS	Vitek	ND	S	Broth	2	S	Broth	1	471	No	17	5	11	5	4	4	2	Not Present		No					A391C, A1193G	-2.205, 2.118	T263C,A482G,T483C,T546G,T728C	-1.681,-0.788,-6.253,1.423	C -> T, 81			SAMN19947843
PS1997	2008	NS	Broth	32	S	Broth	8	NS	Broth	16	NS	Broth	4	S	Broth	ND	NS	Broth	ND	NS	Broth	16	S	Vitek	ND	308	Yes	13	4	5	5	12	7	15	Not Present	-1.939	No	G265A		A64C, C66T, T458G, G509A	-1.608, 2.554, -1.333	A1193G	2.118	T118C,T263C,G335A,T357G,A709G,T728C	1.807,-1.681,-1.043,-0.73,0.207,1.423	C -> T, 18, A -> G, 23; T -> C, 46; T -> C, 88			SAMN19947844
PS2004	2008	NS	Broth	64	NS	Broth	16	NS	Broth	16	NS	Broth	4	S	Broth	ND	NS	Broth	ND	NS	Broth	16	S	Vitek	ND	155	No	28	5	36	3	3	13	7	aac(6')-Ib; aadA7	-3.233	No	G260C		T563A	-4.17	A1193G	2.118	T263C,A482G,T483C,T546G,T728C	-1.681,-0.788,-6.253,1.423				SAMN19947845
PS2007	2008	S	Broth	4	S	Broth	1	S	Broth	0.25	S	Broth	0.25	S	Broth	ND	S	Broth	ND	S	Broth	1	NS	Vitek	ND	155	No	28	5	36	3	3	13	7	Not Present		No					A1193G	2.118	T263C,A482G,T483C,T546G,T728C	-1.681,-0.788,-6.253,1.423				SAMN19947846
PS2008	2008	S	Broth	8	S	Broth	2	S	Broth	0.25	S	Broth	0.25	S	Broth	ND	S	Broth	ND	S	Broth	1	NS	Broth	4	455	No	6	14	12	11	1	4	20	Not Present		No			T485G, G509A	2.554, -1.333	A1193G	2.118	T263C,A482G,T483C,T546G,T728C	-1.681,-0.788,-6.253,1.423				SAMN19947847
PS2010	2008	S	Broth	16	NS	Broth	16	NS	Broth	8	S	Broth	0.5	S	Broth	ND	S	Broth	ND	S	Broth	4	NS	Broth	2	471	No	17	5	11	5	4	4	2	Not Present		No					A391C, A1193G	-2.205, 2.118	T263C,A482G,T483C,T546G,T728C	-1.681,-0.788,-6.253,1.423	C -> T, 81			SAMN19947848
PS2011	2008	S	Broth	8	S	Broth	8	NS	Broth	8	S	Broth	0.5	S	Vitek	ND	S	Vitek	ND	S	Broth	4	NS	Broth	2	471	No	17	5	11	5	4	4	2	Not Present		No					A391C, A1193G	-2.205, 2.119	T263C,A482G,T483C,T546G,T728C	-1.681,-0.788,-6.253,1.423	C -> T, 81			SAMN19947849
PS2012	2008	S	Broth	8	NS	Broth	16	NS	Broth	4	NS	Broth	2	S	Broth	ND	S	Broth	ND	S	Broth	4	NS	Broth	2	471	No	17	5	11	5	4	4	2	Not Present		No					A391C, A1193G	-2.205, 2.120	T263C,A482G,T483C,T546G,T728C	-1.681,-0.788,-6.253,1.423	C -> T, 81			SAMN19947850
PS2013	2008	S	Broth	4	S	Broth	1	S	Broth	0.5	S	Broth	0.25	S	Broth	ND	S	Broth	ND	S	Broth	1	NS	Broth	3	664	No	9	5	11	3	4	40	18	Not Present		No		G -> A, -144			A1193G	2.118	T263C,A482G,T483C,T546G,T728C,G784T	-1.681,-0.788,-6.253,1.423,0.788				SAMN19947851
PS2014	2008	S	Broth	8	S	Broth	2	S	Broth	0.25	S	Broth	0.25	S	Broth	ND	S	Broth	ND	S	Broth	4	NS	Broth	4	274	No	23	5	11	7	1	12	7	Not Present		No					G244A, A1193G	-1.254, 2.118	T263C,T357G	-1.681,-0.73				SAMN19947852
PS2015	2008	S	Broth	4	S	Broth	2	S	Broth	0.25	S	Broth	0.25	S	Broth	ND	S	Broth	ND	S	Broth	2	NS	Broth	4	1129	No	22	5	91	3	4	4	7	Not Present		No					G1033A, A1193G	-0.453, 2.118	T118C,T263C,A482G,T483C,T546G,T728C	1.807,-1.681,-0.788,-6.253,1.423	C -> T, 18, A -> G, 23; T -> C, 46; T -> C, 88; C -> T, 181			SAMN19947853
PS2016	2008	S	Broth	4	S	Broth	1	S	Broth	1	S	Broth	0.25	S	Broth	ND	S	Broth	ND	S	Broth	1	NS	Broth	3	244	Yes	17	5	12	3	14	4	7	Not Present		No					A1193G	2.118	T263C,G470A,A482G,T483C,T546G,T728C	-1.681,-4.09,-0.788,-6.253,1.423	A -> C, 179			SAMN19947854
PS2018	2008	S	Broth	4	S	Broth	4	S	Broth	0.25	S	Broth	0.25	S	Broth	ND	S	Broth	ND	S	Broth	1	NS	Broth	3	252	No	6	28	4	3	3	4	7	Not Present		No					A1193G	2.118	T263C,A482G,T483C,T546G,T728C	-1.681,-0.788,-6.253,1.423				SAMN19947855
PS2019	2008	S	Broth	8	S	Broth	2	S	Broth	0.25	S	Broth	0.25	S	Broth	ND	S	Broth	ND	S	Broth	4	S	Broth	1	17	No	11	5	1	7	9	4	7	Not Present		No					A1193G	2.118	T118C,T263C,A482G,T483C,T546G,T728C	1.807,-1.681,-0.788,-6.253,1.423				SAMN19947856
PS2021	2008	S	Broth	4	S	Broth	1	S	Broth	0.25	S	Broth	0.25	S	Broth	ND	S	Broth	ND	S	Broth	1	NS	Broth	3	966	No	17	3	5	4	4	4	3	Not Present		No					A1193G	2.118	T263C,A482G,T483C,T546G,T728C	-1.681,-0.788,-6.253,1.423				SAMN19947857
PS2024	2008	S	Broth	4	S	Broth	2	NS	Broth	4	S	Broth	0.25	S	Broth	ND	S	Broth	ND	S	Broth	1	NS	Broth	2	253	No	4	4	16	12	1	6	3	aadA6	0.714, -0.441	No	C414A, A557G	A -> G, -123	T485G, G509A	2.554, -1.333	A1193G	2.118	T118C,T263C,G335A,T357G,A709G,T728C	1.807,-1.681,-1.043,-0.73,0.207,1.423	C -> T, 18, A -> G, 23; T -> C, 46; T -> C, 88			SAMN19947858
PS2025	2008	S	Broth	4	S	Broth	2	S	Broth	0.25	S	Broth	0.25	S	Broth	ND	S	Broth	ND	S	Broth	2	NS	Broth	2	463	No	6	5	5	3	1	6	3	Not Present		No		C -> T, -77			A1193G	2.118	T263C,A482G,T483C,T546G,T728C	-1.681,-0.788,-6.253,1.423				SAMN19947859
PS2026	2008	NS	Broth	32	S	Broth	4	NS	Broth	8	NS	Broth	4	S	Broth	ND	S	Broth	ND	S	Broth	2	NS	Broth	2	639	No	11	19	19	3	4	4	7	Not Present	-6.841	No	A485G		T485G, G509A	2.554, -1.333	G728A, G937A, A1193G	-2.014, -0.796, 2.121	T263C,A482G,T483C,A492T,T546G,T728C	-1.681,-0.788,-2.342,-6.253,1.423				SAMN19947860
PS2027	2008	NS	Broth	32	S	Broth	8	NS	Broth	16	NS	Broth	4	S	Broth	ND	S	Broth	ND	S	Broth	4	S	Broth	1	298	Yes	18	4	13	3	1	17	13	Not Present		No			T485G, G509A, G695A	2.554, -1.333, -0.721	A1193G	2.118	T118C,T263C,G335A,T357G,A709G,A713G,T728C,C1055T	1.807,-1.681,-1.043,-0.73,0.207,-2.757,1.423	C -> T, 18, A -> G, 23; T -> C, 46; T -> C, 88			SAMN12162670
PS2028	2008	S	Broth	8	S	Broth	2	S	Broth	1	S	Broth	0.25	S	Broth	ND	S	Broth	ND	S	Broth	1	NS	Broth	2	198	No	11	5	11	11	3	27	7	Not Present		No		C -> T, -22			A1193G	2.118	T263C,A482G,T483C,T546G,T728C	-1.681,-0.788,-6.253,1.423				SAMN19947861
PS2029	2008	NS	Broth	32	S	Broth	8	NS	Broth	16	NS	Broth	2	S	Broth	ND	NS	Broth	ND	NS	Broth	16	NS	Broth	6	253	No	4	4	16	12	1	6	3	ant(2")-Ia; aadA10; aadA6	0.714, -0.441	No	C414A, A557G	A -> G, -123	T485G, G509A	2.554, -1.333	G554A, A1193G	-2.238, 2.118	T118C,T263C,G335A,T357G,A709G,T728C	1.807,-1.681,-1.043,-0.73,0.207,1.423	C -> T, 18, A -> G, 23; T -> C, 46; T -> C, 88			SAMN19947862
PS2031	2008	NS	Broth	128	NS	Broth	16	NS	Broth	16	NS	Broth	4	S	Broth	ND	S	Broth	ND	S	Broth	4	S	Broth	1.5	639	No	11	19	19	3	4	4	7	Not Present	-6.841	No	A485G		T485G, G509A	2.554, -1.333	G728A, G937A, A1193G	-2.014, -0.796, 2.121	T263C,A482G,T483C,A492T,T546G,T728C	-1.681,-0.788,-2.342,-6.253,1.423				SAMN19947863
PS2033	2008	S	Broth	8	S	Broth	4	S	Broth	0.5	S	Broth	0.25	S	Broth	ND	S	Broth	ND	S	Broth	2	NS	Broth	2	241	No	17	5	11	5	4	4	7	Not Present		No					A1193G	2.118	T263C,A482G,T483C,T546G,T728C	-1.681,-0.788,-6.253,1.423	C -> T, 81	A635C	-0.807	SAMN19947864
PS2034	2008	S	Broth	4	S	Broth	2	S	Broth	0.25	S	Broth	0.25	S	Broth	ND	S	Broth	ND	S	Broth	1	NS	Broth	2	241	No	17	5	11	5	4	4	7	Not Present		No					A1193G	2.118	T263C,A482G,T483C,T546G,T728C	-1.681,-0.788,-6.253,1.423	C -> T, 81	A635C	-0.807	SAMN19947865
PS2035	2008	NS	Broth	128	NS	Broth	32	NS	Broth	16	S	Broth	0.25	S	Broth	ND	S	Broth	ND	S	Broth	2	S	Broth	0.38	308	Yes	13	4	5	5	12	7	15	Not Present	-1.939	No	G265A		T485G, G509A	2.554, -1.333	A1193G	2.118	T118C,T263C,G335A,T357G,A709G,T728C	1.807,-1.681,-1.043,-0.73,0.207,1.423	C -> T, 18, A -> G, 23; T -> C, 46; T -> C, 88			SAMN19947866
PS2045	2008	S	Broth	8	NS	Broth	16	S	Broth	0.5	NS	Broth	16	NS	Vitek	ND	S	Vitek	ND	NS	Broth	128	S	Broth	1	235	Yes	38	11	3	13	1	2	4	aac(3)-IIIb; aadA6	-5.095	No	A308T		T485G, G509A	2.554, -1.333	A1193G	2.118	T263C,A482G,T483C,T546G,C610T,T728C	-1.681,-0.788,-6.253,-4.366,1.423				SAMN19947867
PS2046	2008	NS	Broth	128	NS	Broth	1	S	Broth	1	NS	Broth	4	S	Broth	ND	NS	Broth	ND	NS	Broth	16	NS	Broth	64	235	Yes	38	11	3	13	1	2	4	aac(3)-IIIb; aadA6	-5.095	No	A308T		T485G, G509A	2.554, -1.333	A1193G	2.118	T263C,A482G,T483C,T546G,C610T,T728C	-1.681,-0.788,-6.253,-4.366,1.423				SAMN19947868
PS2047	2009	S	Broth	8	S	Broth	0.5	S	Broth	1	S	Broth	0.25	S	Broth	ND	S	Broth	ND	S	Broth	1	NS	Vitek	4	447	No	40	5	11	3	1	47	60	Not Present		No					A1193G	2.118	T263C,A482G,T483C,T546G,T728C	-1.681,-0.788,-6.253,1.423				SAMN19947869
PS2050	2009	S	Broth	4	S	Broth	0.25	S	Broth	1	S	Broth	0.5	S	Broth	ND	S	Broth	ND	S	Broth	1	NS	Vitek	8	527	No	16	52	11	85	59	15	10	Not Present		Yes					A1193G	2.118	T263C,G335A,T357G,A482G,T483C,T546G,T728C	-1.681,-1.043,-0.73,-0.788,-6.253,1.423				SAMN19947870
PS2052	2009	S	Broth	4	S	Broth	0.25	S	Broth	1	S	Broth	0.5	S	Broth	ND	S	Broth	ND	S	Broth	1	NS	Vitek	8	527	No	16	52	11	85	59	15	10	Not Present		Yes					A1193G	2.118	T263C,G335A,T357G,A482G,T483C,T546G,T728C	-1.681,-1.043,-0.73,-0.788,-6.253,1.423				SAMN19947871
ND = not done		S = susceptible																									High-risk clone = ST235, ST111, ST233, ST244, ST357, ST308, ST175, ST277, ST654, ST298
		NS = nonsusceptible
